# Supplementary material for: Iminologous epoxide ring-closure
Source: Chem Sci. 2022 Oct 10;13(41):12175–9. doi: 10.1039/d2sc04496j (PMC9600474; doi:10.1039/d2sc04496j)
Supplement: SC-013-D2SC04496J-s002 [file SC-013-D2SC04496J-s002.cif]

# Electronic Supplementary Material (ESI) for Chemical Science.
# This journal is © The Royal Society of Chemistry 2022

####################################################################### 
# 
# This file contains crystal structure data downloaded from the 
# Cambridge Structural Database (CSD) hosted by the Cambridge 
# Crystallographic Data Centre (CCDC).
# 
# Full information about CCDC data access policies and citation 
# guidelines are available at http://www.ccdc.cam.ac.uk/access/V1 
# 
# Audit and citation data items may have been added by the CCDC. 
# Please retain this information to preserve the provenance of 
# this file and to allow appropriate attribution of the data. 
# 
#######################################################################

data_d21126_a
_database_code_depnum_ccdc_archive 'CCDC 2194278'
loop_
_audit_author_name
_audit_author_address
'Alan J. Lough'
;X Ray Crystallography Laboratory, Department of Chemistry, University of Toronto
Canada
;
_audit_update_record             
;
2022-08-02 deposited with the CCDC.	2022-10-05 downloaded from the CCDC.
;

_audit_creation_method           SHELXL-2018/3
_shelx_SHELXL_version_number     2018/3
_chemical_name_systematic        ?
_chemical_name_common            ?
_chemical_melting_point          ?
_chemical_formula_moiety         'C13 H20 N2 O2, 0.098(H2 O)'
_chemical_formula_sum            'C13 H20.20 N2 O2.10'
_chemical_formula_weight         238.11

loop_
_atom_type_symbol
_atom_type_description
_atom_type_scat_dispersion_real
_atom_type_scat_dispersion_imag
_atom_type_scat_source
C C 0.0033 0.0016 'International Tables Vol C Tables 4.2.6.8 and 6.1.1.4'
H H 0.0000 0.0000 'International Tables Vol C Tables 4.2.6.8 and 6.1.1.4'
N N 0.0061 0.0033 'International Tables Vol C Tables 4.2.6.8 and 6.1.1.4'
O O 0.0106 0.0060 'International Tables Vol C Tables 4.2.6.8 and 6.1.1.4'

_space_group_crystal_system      triclinic
_space_group_IT_number           2
_space_group_name_H-M_alt        'P -1'
_space_group_name_Hall           '-P 1'

_shelx_space_group_comment       
; 
The symmetry employed for this shelxl refinement is uniquely defined 
by the following loop, which should always be used as a source of 
symmetry information in preference to the above space-group names. 
They are only intended as comments. 
;

loop_
_space_group_symop_operation_xyz
'x, y, z'
'-x, -y, -z'

_cell_length_a                   5.7302(7)
_cell_length_b                   9.9783(12)
_cell_length_c                   11.5048(17)
_cell_angle_alpha                83.662(4)
_cell_angle_beta                 89.167(5)
_cell_angle_gamma                86.054(4)
_cell_volume                     652.23(15)
_cell_formula_units_Z            2
_cell_measurement_temperature    150(2)
_cell_measurement_reflns_used    4547
_cell_measurement_theta_min      3.56
_cell_measurement_theta_max      27.40

_exptl_crystal_description       block
_exptl_crystal_colour            colourless
_exptl_crystal_density_meas      ?
_exptl_crystal_density_method    ?
_exptl_crystal_density_diffrn    1.212
_exptl_crystal_F_000             258
_exptl_transmission_factor_min   ?
_exptl_transmission_factor_max   ?
_exptl_crystal_size_max          0.320
_exptl_crystal_size_mid          0.200
_exptl_crystal_size_min          0.180
_exptl_absorpt_coefficient_mu    0.083
_shelx_estimated_absorpt_T_min   0.974
_shelx_estimated_absorpt_T_max   0.985
_exptl_absorpt_correction_type   multi-scan
_exptl_absorpt_correction_T_min  0.7144
_exptl_absorpt_correction_T_max  0.7456
_exptl_absorpt_process_details   'SADABS (Krause et al., 2015)'
_exptl_absorpt_special_details   ?
_diffrn_ambient_temperature      150(2)
_diffrn_radiation_wavelength     0.71073
_diffrn_radiation_type           MoK\a
_diffrn_source                   'sealed tube with Bruker Triumph monochromator'
_diffrn_measurement_device_type  'Bruker Kappa APEX-DUO CMOS PHOTON II'
_diffrn_measurement_method       '\f and \w scans'
_diffrn_detector_area_resol_mean ?
_diffrn_reflns_number            11552
_diffrn_reflns_av_unetI/netI     0.0287
_diffrn_reflns_av_R_equivalents  0.0280
_diffrn_reflns_limit_h_min       -7
_diffrn_reflns_limit_h_max       7
_diffrn_reflns_limit_k_min       -9
_diffrn_reflns_limit_k_max       12
_diffrn_reflns_limit_l_min       -14
_diffrn_reflns_limit_l_max       14
_diffrn_reflns_theta_min         1.781
_diffrn_reflns_theta_max         27.514
_diffrn_reflns_theta_full        25.242
_diffrn_measured_fraction_theta_max 0.988
_diffrn_measured_fraction_theta_full 0.987
_diffrn_reflns_Laue_measured_fraction_max 0.988
_diffrn_reflns_Laue_measured_fraction_full 0.987
_diffrn_reflns_point_group_measured_fraction_max 0.988
_diffrn_reflns_point_group_measured_fraction_full 0.987
_reflns_number_total             2971
_reflns_number_gt                2396
_reflns_threshold_expression     'I > 2\s(I)'
_reflns_Friedel_coverage         0.000
_reflns_Friedel_fraction_max     .
_reflns_Friedel_fraction_full    .

_reflns_special_details          
; 
 Reflections were merged by SHELXL according to the crystal 
 class for the calculation of statistics and refinement. 
  
 _reflns_Friedel_fraction is defined as the number of unique 
 Friedel pairs measured divided by the number that would be 
 possible theoretically, ignoring centric projections and 
 systematic absences. 
;

_computing_data_collection       'APEX4 (Bruker AXS, 2021)'
_computing_cell_refinement       APEX4
_computing_data_reduction        APEX4
_computing_structure_solution    'SHELXT 2014/5 (Sheldrick, 2015a)'
_computing_structure_refinement  'SHELXL-2018/3 (Sheldrick, 2015b)'
_computing_molecular_graphics    'PLATON (Spek, 2009)'
_computing_publication_material  'SHELXTL (Sheldrick, 2008)'
_refine_special_details          ?
_refine_ls_structure_factor_coef Fsqd
_refine_ls_matrix_type           full
_refine_ls_weighting_scheme      calc
_refine_ls_weighting_details     
'w=1/[\s^2^(Fo^2^)+(0.0399P)^2^+0.1488P] where P=(Fo^2^+2Fc^2^)/3'
_atom_sites_solution_primary     dual
_atom_sites_solution_secondary   ?
_atom_sites_solution_hydrogens   mixed
_refine_ls_hydrogen_treatment    mixed
_refine_ls_extinction_method     none
_refine_ls_extinction_coef       .
_refine_ls_number_reflns         2971
_refine_ls_number_parameters     172
_refine_ls_number_restraints     3
_refine_ls_R_factor_all          0.0495
_refine_ls_R_factor_gt           0.0367
_refine_ls_wR_factor_ref         0.0920
_refine_ls_wR_factor_gt          0.0867
_refine_ls_goodness_of_fit_ref   1.045
_refine_ls_restrained_S_all      1.044
_refine_ls_shift/su_max          0.000
_refine_ls_shift/su_mean         0.000

loop_
_atom_site_label
_atom_site_type_symbol
_atom_site_fract_x
_atom_site_fract_y
_atom_site_fract_z
_atom_site_U_iso_or_equiv
_atom_site_adp_type
_atom_site_occupancy
_atom_site_site_symmetry_order
_atom_site_calc_flag
_atom_site_refinement_flags_posn
_atom_site_refinement_flags_adp
_atom_site_refinement_flags_occupancy
_atom_site_disorder_assembly
_atom_site_disorder_group
O1 O 0.66624(13) 0.65045(7) 0.90090(6) 0.02417(19) Uani 1 1 d . . . . .
O2 O 0.77628(14) 0.58545(8) 0.67789(7) 0.0289(2) Uani 1 1 d . . . . .
N1 N 0.46566(16) 0.71264(9) 0.60051(8) 0.0238(2) Uani 1 1 d . . . . .
N2 N 0.1402(2) 0.11900(10) 0.77715(10) 0.0385(3) Uani 1 1 d . . . . .
C1 C 0.48720(18) 0.66336(10) 0.81274(9) 0.0192(2) Uani 1 1 d . . . . .
C2 C 0.53985(18) 0.78142(10) 0.87273(9) 0.0217(2) Uani 1 1 d . . . . .
C3 C 0.3817(2) 0.82920(11) 0.96767(10) 0.0272(3) Uani 1 1 d . . . . .
H3A H 0.296719 0.753496 1.004432 0.041 Uiso 1 1 calc R U . . .
H3B H 0.269659 0.901044 0.933734 0.041 Uiso 1 1 calc R U . . .
H3C H 0.475658 0.864138 1.026625 0.041 Uiso 1 1 calc R U . . .
C4 C 0.6879(2) 0.88795(11) 0.81257(11) 0.0300(3) Uani 1 1 d . . . . .
H4A H 0.785792 0.848938 0.752599 0.045 Uiso 1 1 calc R U . . .
H4B H 0.787890 0.920848 0.870185 0.045 Uiso 1 1 calc R U . . .
H4C H 0.586199 0.963323 0.775836 0.045 Uiso 1 1 calc R U . . .
C5 C 0.58947(18) 0.65121(10) 0.69112(9) 0.0206(2) Uani 1 1 d . . . . .
C6 C 0.2435(2) 0.79621(12) 0.60346(10) 0.0286(3) Uani 1 1 d . . . . .
H6A H 0.250454 0.864297 0.659502 0.034 Uiso 1 1 calc R U . . .
H6B H 0.110471 0.739806 0.624611 0.034 Uiso 1 1 calc R U . . .
C7 C 0.2236(2) 0.86326(13) 0.47773(11) 0.0342(3) Uani 1 1 d . . . . .
H7A H 0.057891 0.884907 0.455469 0.041 Uiso 1 1 calc R U . . .
H7B H 0.307770 0.947174 0.467119 0.041 Uiso 1 1 calc R U . . .
C8 C 0.3381(2) 0.75613(14) 0.40635(11) 0.0371(3) Uani 1 1 d . . . . .
H8A H 0.230244 0.684901 0.396477 0.044 Uiso 1 1 calc R U . . .
H8B H 0.387790 0.796788 0.328305 0.044 Uiso 1 1 calc R U . . .
C9 C 0.5470(2) 0.69995(13) 0.47977(10) 0.0313(3) Uani 1 1 d . . . . .
H9A H 0.588498 0.604333 0.468255 0.038 Uiso 1 1 calc R U . . .
H9B H 0.684583 0.753229 0.460328 0.038 Uiso 1 1 calc R U . . .
C10 C 0.27643(18) 0.58234(10) 0.84429(9) 0.0215(2) Uani 1 1 d . . . . .
H10A H 0.134634 0.633050 0.810054 0.026 Uiso 1 1 calc R U . . .
H10B H 0.256313 0.571532 0.930356 0.026 Uiso 1 1 calc R U . . .
C11 C 0.29927(19) 0.44319(11) 0.80092(10) 0.0240(2) Uani 1 1 d . . . . .
H11A H 0.447583 0.394751 0.829442 0.029 Uiso 1 1 calc R U . . .
H11B H 0.303720 0.453293 0.714354 0.029 Uiso 1 1 calc R U . . .
C12 C 0.09330(19) 0.36077(11) 0.84430(10) 0.0238(2) Uani 1 1 d . . . . .
H12A H 0.085595 0.353977 0.930758 0.029 Uiso 1 1 calc R U . . .
H12B H -0.054274 0.408043 0.813503 0.029 Uiso 1 1 calc R U . . .
C13 C 0.11577(19) 0.22478(11) 0.80715(10) 0.0259(2) Uani 1 1 d . . . . .
O1W O 0.062(2) 0.5483(15) 0.4985(15) 0.086(7) Uani 0.098(4) 1 d D . P A -1
H1WA H 0.06(4) 0.49(2) 0.448(15) 0.128 Uiso 0.098(4) 1 d D U P A -1
H1WB H -0.06(2) 0.55(2) 0.540(17) 0.128 Uiso 0.098(4) 1 d D U P A -1

loop_
_atom_site_aniso_label
_atom_site_aniso_U_11
_atom_site_aniso_U_22
_atom_site_aniso_U_33
_atom_site_aniso_U_23
_atom_site_aniso_U_13
_atom_site_aniso_U_12
O1 0.0249(4) 0.0256(4) 0.0217(4) -0.0017(3) -0.0054(3) 0.0003(3)
O2 0.0248(4) 0.0343(4) 0.0262(4) -0.0027(3) 0.0032(3) 0.0060(3)
N1 0.0245(5) 0.0289(5) 0.0177(4) -0.0032(4) 0.0016(4) 0.0016(4)
N2 0.0415(6) 0.0266(5) 0.0482(7) -0.0033(5) -0.0073(5) -0.0067(5)
C1 0.0196(5) 0.0202(5) 0.0175(5) -0.0008(4) -0.0011(4) -0.0014(4)
C2 0.0234(5) 0.0213(5) 0.0206(5) -0.0021(4) -0.0017(4) -0.0024(4)
C3 0.0327(6) 0.0253(6) 0.0245(6) -0.0064(5) 0.0026(5) -0.0039(5)
C4 0.0311(6) 0.0257(6) 0.0344(6) -0.0046(5) 0.0039(5) -0.0092(5)
C5 0.0216(5) 0.0201(5) 0.0206(5) -0.0024(4) 0.0010(4) -0.0041(4)
C6 0.0255(6) 0.0342(6) 0.0254(6) -0.0040(5) -0.0018(4) 0.0040(5)
C7 0.0377(7) 0.0360(7) 0.0275(6) -0.0015(5) -0.0070(5) 0.0045(5)
C8 0.0470(8) 0.0418(7) 0.0220(6) -0.0042(5) -0.0052(5) 0.0025(6)
C9 0.0369(7) 0.0379(7) 0.0187(6) -0.0041(5) 0.0037(5) 0.0010(5)
C10 0.0222(5) 0.0219(5) 0.0208(5) -0.0037(4) 0.0027(4) -0.0037(4)
C11 0.0269(6) 0.0217(5) 0.0240(5) -0.0040(4) 0.0044(4) -0.0052(4)
C12 0.0240(5) 0.0233(5) 0.0243(6) -0.0012(4) -0.0014(4) -0.0047(4)
C13 0.0251(6) 0.0255(6) 0.0267(6) 0.0031(4) -0.0052(4) -0.0068(4)
O1W 0.077(10) 0.077(10) 0.114(13) -0.060(9) 0.068(9) -0.025(7)

_geom_special_details            
; 
 All esds (except the esd in the dihedral angle between two l.s. planes) 
 are estimated using the full covariance matrix.  The cell esds are taken 
 into account individually in the estimation of esds in distances, angles 
 and torsion angles; correlations between esds in cell parameters are only 
 used when they are defined by crystal symmetry.  An approximate (isotropic) 
 treatment of cell esds is used for estimating esds involving l.s. planes. 
;

loop_
_geom_bond_atom_site_label_1
_geom_bond_atom_site_label_2
_geom_bond_distance
_geom_bond_site_symmetry_2
_geom_bond_publ_flag
O1 C1 1.4426(12) . ?
O1 C2 1.4562(13) . ?
O2 C5 1.2330(13) . ?
N1 C5 1.3366(14) . ?
N1 C9 1.4748(14) . ?
N1 C6 1.4754(15) . ?
N2 C13 1.1453(15) . ?
C1 C2 1.4797(14) . ?
C1 C10 1.5169(14) . ?
C1 C5 1.5230(15) . ?
C2 C3 1.5063(15) . ?
C2 C4 1.5077(15) . ?
C3 H3A 0.9800 . ?
C3 H3B 0.9800 . ?
C3 H3C 0.9800 . ?
C4 H4A 0.9800 . ?
C4 H4B 0.9800 . ?
C4 H4C 0.9800 . ?
C6 C7 1.5276(17) . ?
C6 H6A 0.9900 . ?
C6 H6B 0.9900 . ?
C7 C8 1.5262(18) . ?
C7 H7A 0.9900 . ?
C7 H7B 0.9900 . ?
C8 C9 1.5146(18) . ?
C8 H8A 0.9900 . ?
C8 H8B 0.9900 . ?
C9 H9A 0.9900 . ?
C9 H9B 0.9900 . ?
C10 C11 1.5232(14) . ?
C10 H10A 0.9900 . ?
C10 H10B 0.9900 . ?
C11 C12 1.5311(14) . ?
C11 H11A 0.9900 . ?
C11 H11B 0.9900 . ?
C12 C13 1.4639(16) . ?
C12 H12A 0.9900 . ?
C12 H12B 0.9900 . ?
O1W H1WA 0.841(10) . ?
O1W H1WB 0.840(10) . ?

loop_
_geom_angle_atom_site_label_1
_geom_angle_atom_site_label_2
_geom_angle_atom_site_label_3
_geom_angle
_geom_angle_site_symmetry_1
_geom_angle_site_symmetry_3
_geom_angle_publ_flag
C1 O1 C2 61.39(6) . . ?
C5 N1 C9 120.26(9) . . ?
C5 N1 C6 127.85(9) . . ?
C9 N1 C6 111.88(9) . . ?
O1 C1 C2 59.76(6) . . ?
O1 C1 C10 114.90(8) . . ?
C2 C1 C10 122.49(9) . . ?
O1 C1 C5 111.97(8) . . ?
C2 C1 C5 118.58(8) . . ?
C10 C1 C5 115.44(9) . . ?
O1 C2 C1 58.85(6) . . ?
O1 C2 C3 115.77(9) . . ?
C1 C2 C3 121.14(9) . . ?
O1 C2 C4 113.85(9) . . ?
C1 C2 C4 120.07(9) . . ?
C3 C2 C4 114.51(9) . . ?
C2 C3 H3A 109.5 . . ?
C2 C3 H3B 109.5 . . ?
H3A C3 H3B 109.5 . . ?
C2 C3 H3C 109.5 . . ?
H3A C3 H3C 109.5 . . ?
H3B C3 H3C 109.5 . . ?
C2 C4 H4A 109.5 . . ?
C2 C4 H4B 109.5 . . ?
H4A C4 H4B 109.5 . . ?
C2 C4 H4C 109.5 . . ?
H4A C4 H4C 109.5 . . ?
H4B C4 H4C 109.5 . . ?
O2 C5 N1 122.08(10) . . ?
O2 C5 C1 120.91(9) . . ?
N1 C5 C1 117.00(9) . . ?
N1 C6 C7 102.43(9) . . ?
N1 C6 H6A 111.3 . . ?
C7 C6 H6A 111.3 . . ?
N1 C6 H6B 111.3 . . ?
C7 C6 H6B 111.3 . . ?
H6A C6 H6B 109.2 . . ?
C8 C7 C6 103.24(10) . . ?
C8 C7 H7A 111.1 . . ?
C6 C7 H7A 111.1 . . ?
C8 C7 H7B 111.1 . . ?
C6 C7 H7B 111.1 . . ?
H7A C7 H7B 109.1 . . ?
C9 C8 C7 103.07(10) . . ?
C9 C8 H8A 111.1 . . ?
C7 C8 H8A 111.1 . . ?
C9 C8 H8B 111.1 . . ?
C7 C8 H8B 111.1 . . ?
H8A C8 H8B 109.1 . . ?
N1 C9 C8 103.37(9) . . ?
N1 C9 H9A 111.1 . . ?
C8 C9 H9A 111.1 . . ?
N1 C9 H9B 111.1 . . ?
C8 C9 H9B 111.1 . . ?
H9A C9 H9B 109.1 . . ?
C1 C10 C11 112.65(9) . . ?
C1 C10 H10A 109.1 . . ?
C11 C10 H10A 109.1 . . ?
C1 C10 H10B 109.1 . . ?
C11 C10 H10B 109.1 . . ?
H10A C10 H10B 107.8 . . ?
C10 C11 C12 110.64(9) . . ?
C10 C11 H11A 109.5 . . ?
C12 C11 H11A 109.5 . . ?
C10 C11 H11B 109.5 . . ?
C12 C11 H11B 109.5 . . ?
H11A C11 H11B 108.1 . . ?
C13 C12 C11 111.62(9) . . ?
C13 C12 H12A 109.3 . . ?
C11 C12 H12A 109.3 . . ?
C13 C12 H12B 109.3 . . ?
C11 C12 H12B 109.3 . . ?
H12A C12 H12B 108.0 . . ?
N2 C13 C12 177.93(12) . . ?
H1WA O1W H1WB 113(2) . . ?

loop_
_geom_torsion_atom_site_label_1
_geom_torsion_atom_site_label_2
_geom_torsion_atom_site_label_3
_geom_torsion_atom_site_label_4
_geom_torsion
_geom_torsion_site_symmetry_1
_geom_torsion_site_symmetry_2
_geom_torsion_site_symmetry_3
_geom_torsion_site_symmetry_4
_geom_torsion_publ_flag
C2 O1 C1 C10 -114.52(10) . . . . ?
C2 O1 C1 C5 111.22(9) . . . . ?
C1 O1 C2 C3 112.28(10) . . . . ?
C1 O1 C2 C4 -111.90(10) . . . . ?
C10 C1 C2 O1 101.92(10) . . . . ?
C5 C1 C2 O1 -100.11(10) . . . . ?
O1 C1 C2 C3 -103.20(11) . . . . ?
C10 C1 C2 C3 -1.28(15) . . . . ?
C5 C1 C2 C3 156.69(10) . . . . ?
O1 C1 C2 C4 101.31(11) . . . . ?
C10 C1 C2 C4 -156.78(10) . . . . ?
C5 C1 C2 C4 1.19(15) . . . . ?
C9 N1 C5 O2 1.83(16) . . . . ?
C6 N1 C5 O2 -178.69(10) . . . . ?
C9 N1 C5 C1 -176.96(9) . . . . ?
C6 N1 C5 C1 2.52(16) . . . . ?
O1 C1 C5 O2 27.39(13) . . . . ?
C2 C1 C5 O2 93.89(12) . . . . ?
C10 C1 C5 O2 -106.61(12) . . . . ?
O1 C1 C5 N1 -153.81(9) . . . . ?
C2 C1 C5 N1 -87.30(12) . . . . ?
C10 C1 C5 N1 72.19(12) . . . . ?
C5 N1 C6 C7 166.93(11) . . . . ?
C9 N1 C6 C7 -13.55(12) . . . . ?
N1 C6 C7 C8 32.83(12) . . . . ?
C6 C7 C8 C9 -40.50(13) . . . . ?
C5 N1 C9 C8 168.18(10) . . . . ?
C6 N1 C9 C8 -11.38(13) . . . . ?
C7 C8 C9 N1 31.62(13) . . . . ?
O1 C1 C10 C11 -92.80(11) . . . . ?
C2 C1 C10 C11 -161.54(9) . . . . ?
C5 C1 C10 C11 39.85(13) . . . . ?
C1 C10 C11 C12 174.87(9) . . . . ?
C10 C11 C12 C13 -177.97(9) . . . . ?

_refine_diff_density_max         0.299
_refine_diff_density_min         -0.149
_refine_diff_density_rms         0.032

_shelx_res_file                  
; 
TITL d21126_a.res in P-1 
    d21126_a.res 
    created by SHELXL-2018/3 at 12:18:58 on 02-Nov-2021 
REM Old TITL d21126 in P-1 
  
REM SHELXT solution in P-1 
REM R1 0.134,  Rweak 0.007,  Alpha 0.029,  Orientation as input 
REM Formula found by SHELXT:  C13 N2 O2 
  
CELL  0.71073   5.7302   9.9783  11.5048   83.662   89.167   86.054 
ZERR    2.000   0.0007   0.0012   0.0017    0.004    0.005    0.004 
LATT  1 
SFAC C H N O 
UNIT 26 40.39 4 4.20 
TEMP -123.140 
SIZE 0.18 0.20 0.32 
ACTA 
L.S. 12 
BOND $H 
CONF 
HTAB 
FMAP 2 
PLAN 20 
DFIX 0.84 0.01 O1W H1WA O1W H1WB 
DFIX 1.40 0.01 H1WA H1WB 
WGHT    0.039900    0.148800 
FVAR       2.68940   0.09763 
O1    4    0.666237    0.650452    0.900901    11.00000    0.02492    0.02560 = 
         0.02168   -0.00173   -0.00543    0.00027 
O2    4    0.776276    0.585449    0.677893    11.00000    0.02475    0.03432 = 
         0.02616   -0.00266    0.00319    0.00597 
N1    3    0.465658    0.712635    0.600510    11.00000    0.02452    0.02894 = 
         0.01770   -0.00321    0.00158    0.00158 
N2    3    0.140219    0.118997    0.777154    11.00000    0.04150    0.02658 = 
         0.04818   -0.00332   -0.00730   -0.00672 
C1    1    0.487204    0.663356    0.812742    11.00000    0.01962    0.02015 = 
         0.01749   -0.00084   -0.00109   -0.00137 
C2    1    0.539845    0.781424    0.872726    11.00000    0.02341    0.02129 = 
         0.02063   -0.00213   -0.00172   -0.00237 
C3    1    0.381653    0.829198    0.967673    11.00000    0.03275    0.02528 = 
         0.02455   -0.00640    0.00256   -0.00385 
AFIX 137 
H3A   2    0.296719    0.753496    1.004432    11.00000   -1.50000 
H3B   2    0.269659    0.901044    0.933734    11.00000   -1.50000 
H3C   2    0.475658    0.864138    1.026625    11.00000   -1.50000 
AFIX   0 
C4    1    0.687885    0.887954    0.812573    11.00000    0.03107    0.02570 = 
         0.03440   -0.00461    0.00389   -0.00918 
AFIX 137 
H4A   2    0.785792    0.848938    0.752599    11.00000   -1.50000 
H4B   2    0.787890    0.920848    0.870185    11.00000   -1.50000 
H4C   2    0.586199    0.963323    0.775836    11.00000   -1.50000 
AFIX   0 
C5    1    0.589469    0.651207    0.691124    11.00000    0.02156    0.02012 = 
         0.02058   -0.00241    0.00103   -0.00410 
C6    1    0.243457    0.796212    0.603458    11.00000    0.02551    0.03422 = 
         0.02540   -0.00402   -0.00184    0.00403 
AFIX  23 
H6A   2    0.250454    0.864297    0.659502    11.00000   -1.20000 
H6B   2    0.110471    0.739806    0.624611    11.00000   -1.20000 
AFIX   0 
C7    1    0.223561    0.863264    0.477732    11.00000    0.03768    0.03603 = 
         0.02754   -0.00151   -0.00701    0.00452 
AFIX  23 
H7A   2    0.057891    0.884907    0.455469    11.00000   -1.20000 
H7B   2    0.307770    0.947174    0.467119    11.00000   -1.20000 
AFIX   0 
C8    1    0.338071    0.756127    0.406353    11.00000    0.04697    0.04185 = 
         0.02196   -0.00423   -0.00518    0.00248 
AFIX  23 
H8A   2    0.230244    0.684901    0.396477    11.00000   -1.20000 
H8B   2    0.387790    0.796788    0.328305    11.00000   -1.20000 
AFIX   0 
C9    1    0.547040    0.699952    0.479768    11.00000    0.03687    0.03787 = 
         0.01868   -0.00412    0.00369    0.00103 
AFIX  23 
H9A   2    0.588498    0.604333    0.468255    11.00000   -1.20000 
H9B   2    0.684583    0.753229    0.460328    11.00000   -1.20000 
AFIX   0 
C10   1    0.276428    0.582339    0.844294    11.00000    0.02219    0.02194 = 
         0.02083   -0.00373    0.00272   -0.00371 
AFIX  23 
H10A  2    0.134634    0.633050    0.810054    11.00000   -1.20000 
H10B  2    0.256313    0.571532    0.930356    11.00000   -1.20000 
AFIX   0 
C11   1    0.299272    0.443191    0.800919    11.00000    0.02693    0.02174 = 
         0.02405   -0.00396    0.00444   -0.00519 
AFIX  23 
H11A  2    0.447583    0.394751    0.829442    11.00000   -1.20000 
H11B  2    0.303720    0.453293    0.714354    11.00000   -1.20000 
AFIX   0 
C12   1    0.093304    0.360771    0.844304    11.00000    0.02405    0.02331 = 
         0.02426   -0.00122   -0.00138   -0.00471 
AFIX  23 
H12A  2    0.085595    0.353977    0.930758    11.00000   -1.20000 
H12B  2   -0.054274    0.408043    0.813503    11.00000   -1.20000 
AFIX   0 
C13   1    0.115775    0.224782    0.807155    11.00000    0.02509    0.02554 = 
         0.02670    0.00306   -0.00522   -0.00681 
PART -1 
O1W   4    0.062184    0.548251    0.498471    21.00000    0.07726    0.07737 = 
         0.11372   -0.06004    0.06783   -0.02459 
H1WA  2    0.058341    0.493354    0.448240    21.00000   -1.50000 
H1WB  2   -0.059513    0.550915    0.540054    21.00000   -1.50000 
  
HKLF 4 
  
  
  
  
REM  d21126_a.res in P-1 
REM wR2 = 0.091972, GooF = S = 1.04477, Restrained GooF = 1.04421 for all data 
REM R1 = 0.036691 for 2396 Fo > 4sig(Fo) and 0.049519 for all 2971 data 
REM 172 parameters refined using 3 restraints 
  
END 
  
WGHT      0.0399      0.1489 
  
REM Instructions for potential hydrogen bonds 
EQIV $1 x-1, y, z 
HTAB C6 O2_$1 
HTAB C6 O1W 
HTAB C8 O1W 
EQIV $2 -x+1, -y+1, -z+1 
HTAB C9 O1W_$2 
EQIV $3 -x+1, -y+1, -z+2 
HTAB C12 O1_$3 
HTAB C12 O2_$1 
HTAB O1W O2_$2 
HTAB O1W O2_$1 
  
REM Highest difference peak  0.299,  deepest hole -0.149,  1-sigma level  0.032 
Q1    1   0.5344  0.6588  0.7519  11.00000  0.05    0.30 
Q2    1   0.4651  0.7473  0.8255  11.00000  0.05    0.27 
Q3    1   0.4612  0.8048  0.9189  11.00000  0.05    0.26 
Q4    1   0.3882  0.6274  0.8274  11.00000  0.05    0.25 
Q5    1   0.2957  0.5136  0.8204  11.00000  0.05    0.21 
Q6    1   0.6009  0.8317  0.8419  11.00000  0.05    0.21 
Q7    1   0.5079  0.7090  0.5442  11.00000  0.05    0.20 
Q8    1   0.2203  0.8375  0.5424  11.00000  0.05    0.20 
Q9    1   0.1953  0.4002  0.8214  11.00000  0.05    0.20 
Q10   1   0.3583  0.7414  0.6065  11.00000  0.05    0.17 
Q11   1   0.2644  0.8044  0.4428  11.00000  0.05    0.16 
Q12   1   0.1201  0.2960  0.8190  11.00000  0.05    0.14 
Q13   1   0.5472  0.7153  0.6473  11.00000  0.05    0.14 
Q14   1   0.5657  0.6393  0.8452  11.00000  0.05    0.13 
Q15   1   0.0907  0.1548  0.8357  11.00000  0.05    0.13 
Q16   1   0.3156  0.9101  0.4823  11.00000  0.05    0.13 
Q17   1   0.5029  0.6766  0.6413  11.00000  0.05    0.13 
Q18   1   0.8542  0.6558  0.8940  11.00000  0.05    0.12 
Q19   1   0.4443  0.7182  0.4422  11.00000  0.05    0.12 
Q20   1   0.7301  0.6590  0.6846  11.00000  0.05    0.12 
;
_shelx_res_checksum              72551

_shelx_hkl_file                  
; 
  -2   0   0 3194.58   79.49 
  -2   0   0 3367.46   79.89 
   2   0   0 3289.47   79.89 
   2   0   0 3071.49   79.79 
   2   0   0 3269.97   79.79 
  -3   0   0  192.58    9.50 
  -3   0   0  179.58   10.10 
  -3   0   0  179.78   10.10 
   3   0   0  186.08    9.60 
   3   0   0  203.78   10.50 
   3   0   0  184.88   10.30 
  -4   0   0  172.58   13.70 
  -4   0   0  179.08   12.70 
  -4   0   0  197.48   12.40 
   4   0   0  186.28   11.70 
   4   0   0  199.88   12.70 
  -5   0   0  834.92   28.70 
  -5   0   0  843.42   27.50 
   5   0   0  822.92   29.10 
   5   0   0  862.71   29.00 
  -6   0   0   34.10   12.80 
  -6   0   0   31.50   14.50 
   6   0   0   45.30   14.10 
   6   0   0   36.10   12.70 
  -7   0   0    4.20   17.20 
  -7   0   0   -7.80   16.90 
   7   0   0   16.70   17.40 
   7  -1   0   18.60   20.10 
   7  -1   0   12.10   16.10 
  -7   1   0   23.90   18.10 
  -7   1   0   32.00   20.80 
   6  -1   0   96.19   13.50 
   6  -1   0   93.29   15.20 
  -6   1   0  105.99   15.70 
  -6   1   0  129.09   16.80 
   5  -1   0    2.90    8.10 
   5  -1   0  -10.50    9.30 
  -5   1   0    5.50   10.80 
  -5   1   0    3.70    9.60 
   4  -1   0  172.48   12.60 
   4  -1   0  172.98   11.00 
  -4   1   0  185.38   12.70 
  -4   1   0  173.48   13.00 
   3  -1   0 1036.10   28.50 
   3  -1   0 1032.30   29.70 
  -3   1   0 1072.29   29.90 
   2  -1   0  671.13   18.60 
   2  -1   0  675.03   19.60 
  -2   1   0  719.23   20.00 
  -1   1   0 3494.95   84.79 
  -1  -1   0   91.89    4.20 
  -1  -1   0   88.79    4.20 
  -1  -1   0   88.79    3.50 
   1   1   0   84.59    4.30 
   1   1   0   67.49    5.10 
   1   1   0   84.29    3.60 
   1   1   0   87.09    4.40 
  -2  -1   0  625.34   16.70 
  -2  -1   0  612.74   17.50 
  -2  -1   0  612.34   17.60 
   2   1   0  619.74   16.80 
   2   1   0  633.74   18.70 
   2   1   0  606.14   17.70 
   2   1   0  656.93   17.80 
  -3  -1   0 3129.79   75.89 
  -3  -1   0 3040.60   74.89 
  -3  -1   0 2968.50   75.69 
   3   1   0 3005.20   76.19 
   3   1   0 3077.09   76.99 
   3   1   0 2958.10   76.09 
  -4  -1   0  532.05   19.80 
  -4  -1   0  497.95   18.40 
   4   1   0  503.95   19.70 
   4   1   0  526.55   19.10 
   4   1   0  512.65   19.60 
  -5  -1   0  493.65   23.20 
  -5  -1   0  508.15   22.40 
  -5  -1   0  552.44   20.00 
   5   1   0  533.65   22.30 
   5   1   0  553.34   22.50 
  -6  -1   0  397.26   20.00 
   6   1   0  425.56   23.70 
   6   1   0  388.06   24.40 
  -7  -1   0   -0.70   13.90 
  -7  -1   0   -1.30   18.50 
   7   1   0   -0.40   17.50 
   7   1   0    2.00   16.70 
   7  -2   0  234.18   19.60 
  -7   2   0  233.58   25.90 
   6  -2   0  598.34   25.30 
   6  -2   0  681.83   29.10 
  -6   2   0  620.94   28.60 
   5  -2   0   -3.80    7.70 
   5  -2   0    4.20   10.50 
  -5   2   0  -11.80   11.10 
  -5   2   0    1.90   10.70 
   4  -2   0   84.19    7.30 
   4  -2   0   74.39   11.10 
   4  -2   0   93.19   10.00 
  -4   2   0   78.79   10.50 
  -4   2   0   91.79   10.20 
   3  -2   0 1049.79   27.60 
   3  -2   0 1032.40   29.80 
  -3   2   0 1054.09   30.20 
  -3   2   0 1034.60   31.10 
  -3   2   0 1040.90   29.80 
   2  -2   0  262.57   10.60 
   2  -2   0  277.77    8.40 
  -2   2   0  292.07   10.90 
  -2   2   0  289.77   11.60 
   1  -2   0   13.60    3.20 
   1  -2   0    6.20    2.90 
  -1   2   0    4.30    3.00 
  -1   2   0    5.30    3.10 
  -3  -2   0  874.21   23.80 
  -3  -2   0  837.32   22.10 
  -3  -2   0  833.02   23.40 
   3   2   0  820.02   25.30 
   3   2   0  827.12   24.10 
   3   2   0  807.02   22.40 
   3   2   0  828.12   24.20 
  -4  -2   0   49.70    5.40 
  -4  -2   0   53.59    7.60 
  -4  -2   0   57.79    8.60 
   4   2   0   48.40    8.20 
   4   2   0   45.30    9.50 
   4   2   0   60.59    8.90 
  -5  -2   0  150.58   13.70 
  -5  -2   0  197.78   15.50 
  -5  -2   0  187.78   14.30 
   5   2   0  215.28   16.10 
   5   2   0  180.98   14.10 
  -6  -2   0  545.95   26.20 
   6   2   0  537.15   27.00 
   6   2   0  539.65   25.80 
  -7  -2   0   30.00   18.20 
   7   2   0   38.20   17.90 
   7   2   0   45.10   18.90 
   7  -3   0  -25.80   13.50 
   7  -3   0   -1.60   22.70 
  -7   3   0    8.40   19.60 
   6  -3   0  204.88   19.20 
   6  -3   0  167.38   13.30 
  -6   3   0  172.98   18.30 
   5  -3   0  362.46   20.60 
  -5   3   0  427.26   23.90 
  -5   3   0  365.66   25.20 
   4  -3   0   18.30    8.60 
   4  -3   0    7.20    9.30 
   4  -3   0   19.70    5.20 
  -4   3   0   23.90    9.70 
  -4   3   0   22.40   10.30 
  -4   3   0   14.80    8.70 
   3  -3   0  377.16   16.20 
   3  -3   0  388.46   15.20 
   3  -3   0  400.66   11.50 
  -3   3   0  390.56   15.60 
  -3   3   0  378.46   15.70 
   2  -3   0 2097.99   53.79 
  -2   3   0 2197.28   54.39 
  -2   3   0 2094.09   54.19 
   1  -3   0  736.73   19.30 
   1  -3   0  732.23   19.20 
  -1   3   0  774.42   19.90 
  -1   3   0  721.73   18.20 
  -1   3   0  716.03   19.70 
  -1   3   0  731.63   18.30 
   0   3   0   50.79    4.10 
  -3  -3   0   33.60    4.80 
  -3  -3   0   17.40    7.50 
  -3  -3   0   25.80    3.60 
   3   3   0   30.70    6.10 
   3   3   0   20.60    7.70 
   3   3   0   18.30    5.70 
   3   3   0   23.20    3.80 
  -4  -3   0   74.59    6.20 
  -4  -3   0   80.69    8.20 
  -4  -3   0   76.29    8.20 
   4   3   0   80.59    9.20 
   4   3   0   74.79    8.60 
   4   3   0   75.39   10.60 
  -5  -3   0   -1.90    5.10 
  -5  -3   0   -5.80    8.80 
  -5  -3   0    4.10   10.00 
   5   3   0    2.00   11.20 
   5   3   0    3.40    9.40 
  -6  -3   0   -3.50    5.70 
  -6  -3   0    4.50   11.60 
   6   3   0    8.00   12.50 
   6   3   0    0.70   14.10 
  -7  -3   0   77.59   17.90 
   7   3   0   82.49   21.20 
   7   3   0   79.39   18.70 
   6  -4   0   95.19    8.60 
   6  -4   0  127.19   18.30 
  -6   4   0   93.69   17.50 
   5  -4   0   78.29    6.40 
   5  -4   0   86.39   13.80 
  -5   4   0   80.69   13.60 
   4  -4   0  267.87   16.70 
   4  -4   0  310.57   17.80 
  -4   4   0  281.37   16.70 
  -4   4   0  262.77   20.00 
   3  -4   0    1.50    6.90 
   3  -4   0    8.80    7.70 
  -3   4   0   -7.20    6.80 
  -3   4   0    3.10    6.80 
   2  -4   0  106.59    7.80 
  -2   4   0  103.99    8.10 
  -2   4   0  105.59    7.80 
   1  -4   0   65.79    4.20 
   1  -4   0   71.09    4.20 
  -1   4   0   73.59    5.10 
  -1   4   0   71.69    5.60 
  -1   4   0   72.09    4.10 
   1   4   0 1963.80   50.19 
   1   4   0 1990.90   51.29 
   2   4   0 4472.65  109.49 
   2   4   0 4512.55  109.49 
   2   4   0 4576.74  110.39 
   2   4   0 4525.85  113.09 
  -3  -4   0  158.28    6.70 
  -3  -4   0  158.68    6.60 
  -3  -4   0  159.78    7.30 
   3   4   0  171.78    9.80 
   3   4   0  158.38    9.20 
   3   4   0  180.58   13.20 
   3   4   0  149.19    7.70 
  -4  -4   0    5.70    5.60 
  -4  -4   0   19.80    4.20 
   4   4   0   21.70    8.00 
   4   4   0   22.10    8.60 
   4   4   0   21.10   10.30 
   4   4   0   23.70    4.50 
  -5  -4   0   22.40    9.40 
  -5  -4   0   16.40    4.20 
  -5  -4   0   11.00    8.90 
   5   4   0   17.90   11.60 
   5   4   0   13.00   10.60 
  -6  -4   0   56.79   12.40 
  -6  -4   0   75.49   15.20 
   6   4   0   79.99   17.80 
   6   4   0   83.69   15.70 
   7   4   0  241.88   25.60 
   7   4   0  242.38   23.20 
   6  -5   0  151.58   19.60 
  -6   5   0  165.68   20.20 
   5  -5   0  423.56   24.60 
  -5   5   0  391.56   23.30 
   4  -5   0  218.38   15.70 
   4  -5   0  234.08   16.90 
  -4   5   0  208.48   15.50 
   3  -5   0   63.59    9.20 
  -3   5   0   69.29    9.80 
  -3   5   0   54.39   10.10 
   2  -5   0  282.57   11.20 
  -2   5   0  315.57   13.00 
  -2   5   0  285.07   12.80 
  -1   5   0   -1.50    2.90 
  -1   5   0   -1.80    4.00 
  -1   5   0   -1.10    3.90 
   0   5   0  393.36   10.50 
   0   5   0  383.06   13.40 
   0   5   0  393.16    9.90 
   1   5   0 1170.28   31.80 
   1   5   0 1132.69   32.50 
   2   5   0 2206.58   59.09 
   2   5   0 2253.37   56.39 
   2   5   0 2163.48   54.29 
   2   5   0 2236.08   54.39 
   3   5   0  963.70   27.30 
   3   5   0 1030.10   31.50 
   3   5   0  975.40   27.10 
   3   5   0  995.80   27.50 
  -4  -5   0  460.55   12.70 
   4   5   0  438.96   22.50 
   4   5   0  497.35   18.30 
   4   5   0  462.95   19.00 
   4   5   0  457.35   15.00 
  -5  -5   0    1.80    6.50 
   5   5   0   11.70   10.70 
  -6  -5   0  374.56   21.10 
   6   5   0  373.76   24.90 
   6   5   0  403.16   28.00 
  -7  -5   0    9.90   13.90 
   7   5   0   -7.50   17.90 
   6  -6   0   20.00   20.50 
   5  -6   0  180.28   16.60 
  -5   6   0  177.78   17.80 
   4  -6   0  447.46   21.10 
   4  -6   0  402.56   21.90 
  -4   6   0  456.15   21.80 
   3  -6   0  446.76   16.90 
   3  -6   0  436.16   18.10 
  -3   6   0  407.46   19.80 
  -3   6   0  439.16   19.70 
   2  -6   0 1308.87   33.90 
   2  -6   0 1304.17   33.70 
  -2   6   0 1324.57   36.30 
  -2   6   0 1324.07   36.40 
  -1   6   0  656.83   19.00 
  -1   6   0  640.64   18.50 
  -1   6   0  661.13   19.00 
   0   6   0   91.29    7.70 
   0   6   0   92.89    4.00 
   0   6   0   91.79    4.10 
   1   6   0  369.76   15.40 
   1   6   0  378.56   15.20 
   2   6   0 1054.99   26.80 
   2   6   0 1035.90   32.80 
   2   6   0 1096.49   30.30 
   2   6   0 1051.09   26.80 
   3   6   0  902.61   25.00 
   3   6   0  885.71   24.90 
   3   6   0  848.12   30.70 
   3   6   0  883.01   25.70 
   4   6   0    8.30    7.60 
   4   6   0    7.90    5.80 
   4   6   0   -3.40    8.90 
   4   6   0   10.20    9.30 
   5   6   0   -1.60   10.70 
   5   6   0   -9.50   10.50 
   6   6   0    5.30   16.90 
   6   6   0    7.40   14.90 
   5  -7   0   27.10   14.90 
  -5   7   0   41.30   16.10 
   4  -7   0  827.72   28.60 
   3  -7   0   68.09    8.20 
   3  -7   0   81.79    9.40 
  -3   7   0   75.89   11.60 
  -3   7   0   88.29   11.10 
  -2   7   0 1293.37   36.30 
  -2   7   0 1281.97   36.20 
  -1   7   0  101.79    7.30 
  -1   7   0   87.59    6.90 
  -1   7   0   84.99    6.60 
   0   7   0    2.30    6.00 
   0   7   0    1.00    2.70 
   0   7   0    1.70    2.90 
   0   7   0   -7.10    7.40 
   1   7   0  125.09   10.40 
   1   7   0  116.49   10.40 
   2   7   0   50.79    3.60 
   2   7   0   55.09   10.40 
   2   7   0   50.09    3.80 
   2   7   0   48.70    8.20 
   3   7   0    0.00    7.00 
   3   7   0    3.70    5.80 
   3   7   0   -6.70   10.40 
   3   7   0    4.10    5.40 
   4   7   0  227.68   13.00 
   4   7   0  218.78   14.20 
   4   7   0  219.18   15.90 
   5   7   0    9.90    5.50 
   5   7   0   19.10   16.10 
   5   7   0    3.30   11.30 
   6   7   0    3.60   19.80 
   6   7   0   -0.60   15.10 
   5  -8   0   17.90   15.80 
  -5   8   0    7.90   17.00 
  -4   8   0  729.93   31.50 
   3  -8   0  388.76   13.70 
   3  -8   0  427.76   17.60 
  -3   8   0  404.96   21.30 
  -2   8   0  162.78   11.80 
  -2   8   0  179.58   12.60 
  -1   8   0   53.29    7.30 
  -1   8   0   67.49   11.90 
  -1   8   0   63.99    7.30 
  -1   8   0   56.39    6.80 
   0   8   0   18.90    4.00 
   0   8   0   15.00    8.90 
   0   8   0   21.10    7.70 
   0   8   0   17.10    3.90 
   1   8   0 2442.26   66.09 
   1   8   0 2496.75   66.49 
   2   8   0  273.87   16.10 
   2   8   0  257.77    8.10 
   2   8   0  277.07   18.20 
   2   8   0  261.37    8.20 
   3   8   0  531.45   25.50 
   3   8   0  525.75   17.10 
   3   8   0  536.15   18.20 
   4   8   0  135.79   12.40 
   4   8   0  166.98   11.90 
   4   8   0  153.18   18.50 
   4   8   0  149.49   11.30 
   5   8   0   62.89   13.10 
   5   8   0   56.89   18.40 
   5   8   0   53.29    8.10 
   6   8   0  115.19   25.30 
   6   8   0  123.19   18.80 
   4  -9   0  110.89   10.50 
  -4   9   0  153.18   18.00 
  -3   9   0  101.69   14.20 
  -2   9   0  132.99   17.00 
  -2   9   0  146.39   12.40 
  -1   9   0   26.90    7.30 
  -1   9   0   39.70    8.10 
  -1   9   0   44.90   13.10 
  -1   9   0   47.20    7.70 
   0   9   0 1527.85   43.60 
   0   9   0 1536.35   39.00 
   0   9   0 1538.35   46.50 
   0   9   0 1523.15   38.90 
   1   9   0  220.48   15.70 
   1   9   0  209.78   16.60 
   2   9   0   43.50    3.40 
   2   9   0   40.90   11.30 
   2   9   0   42.50   12.10 
   2   9   0   47.00    3.70 
   3   9   0  124.29   16.50 
   3   9   0  116.39    9.40 
   3   9   0   91.19   12.00 
   3   9   0  106.09    7.90 
   4   9   0  174.88   12.30 
   4   9   0  156.48   13.60 
   4   9   0  158.78   19.50 
   5   9   0  408.26   33.20 
   5   9   0  381.06   18.70 
   5   9   0  407.76   23.20 
  -4  10   0   60.19   18.60 
  -4  10   0   75.69   21.10 
  -3  10   0   -3.10   13.30 
  -2  10   0    8.30   15.60 
  -2  10   0    2.90   12.80 
  -2  10   0    1.80   10.40 
  -1  10   0  196.18   16.90 
  -1  10   0  168.88   13.70 
  -1  10   0  191.78   14.20 
   0  10   0   77.19    7.10 
   0  10   0   61.79   11.00 
   0  10   0   90.49   17.50 
   0  10   0   80.29    7.10 
   1  10   0   51.59   13.10 
   1  10   0   62.89    4.20 
   1  10   0   86.19   12.80 
   2  10   0  -11.40   13.00 
   2  10   0    9.50    3.30 
   2  10   0    3.20   11.20 
   2  10   0    7.90    3.00 
   3  10   0  741.03   22.20 
   3  10   0  762.52   29.80 
   3  10   0  763.22   34.10 
   4  10   0  404.26   19.20 
   4  10   0  433.36   30.00 
   4  10   0  393.56   22.40 
   5  10   0   71.79   15.30 
   5  10   0   61.99   24.00 
   5  10   0   45.80   19.50 
  -3  11   0  351.16   23.50 
  -3  11   0  340.87   30.50 
  -2  11   0   74.79   14.30 
  -2  11   0   84.59   19.20 
  -1  11   0    1.20    9.70 
  -1  11   0   13.80   17.00 
  -1  11   0   17.20    9.90 
  -1  11   0    2.50   11.00 
   0  11   0   34.50    7.60 
   0  11   0   31.20    7.70 
   0  11   0   26.00   12.00 
   0  11   0   40.70   16.30 
   1  11   0   21.60    4.40 
   1  11   0   47.10   15.20 
   1  11   0   22.90    4.40 
   1  11   0   22.20   12.90 
   2  11   0   15.10   15.00 
   2  11   0   -0.70   14.90 
   3  11   0  107.39   20.50 
   3  11   0   94.39   17.10 
   3  11   0  110.09    8.60 
   4  11   0  122.29   12.80 
   4  11   0   92.29   17.60 
  -2  12   0  112.79   17.60 
  -2  12   0  152.88   26.00 
  -1  12   0   56.69   12.80 
  -1  12   0   55.89   20.90 
   0  12   0   16.60    9.00 
   0  12   0  -17.30   17.70 
   0  12   0    7.30    9.70 
   0  12   0   14.10   14.30 
   1  12   0  389.56   13.10 
   1  12   0  387.66   28.90 
   1  12   0  384.46   13.20 
   2  12   0   10.10   17.80 
   2  12   0   -8.20   18.00 
   3  12   0  153.28   23.70 
   3  12   0  158.78   21.50 
   2  12  -1   91.09   19.70 
   2  12  -1   91.49    6.70 
   2  12  -1   72.99   19.40 
   1  12  -1   86.19   19.80 
   1  12  -1   69.39   12.80 
   1  12  -1   69.89    7.50 
   0  12  -1  254.07   23.60 
   0  12  -1  202.58   15.70 
   0  12  -1  196.48   18.80 
  -1  12  -1  350.86   21.90 
  -1  12  -1  360.96   28.00 
  -2  12  -1   64.89   16.40 
  -2  12  -1   64.29   22.30 
   4  11  -1   33.00   15.70 
   4  11  -1   52.99   12.40 
   3  11  -1  275.27   14.20 
   3  11  -1  269.57   24.70 
   3  11  -1  237.68   19.40 
   3  11  -1  252.67   15.20 
   2  11  -1  159.58   18.20 
   2  11  -1  161.88    8.60 
   2  11  -1  153.28    9.20 
   2  11  -1  153.68   19.00 
   1  11  -1    7.40    5.50 
   1  11  -1    0.00   12.60 
   1  11  -1    2.00    5.30 
   1  11  -1    5.50   13.90 
   0  11  -1    1.30   15.20 
   0  11  -1    5.90   11.80 
   0  11  -1    9.10    7.60 
   0  11  -1    3.20    8.10 
  -1  11  -1   57.69   11.10 
  -1  11  -1   83.59   12.70 
  -1  11  -1   28.90   10.60 
  -1  11  -1   39.90   17.70 
  -2  11  -1  145.39   15.40 
  -2  11  -1  150.28   22.50 
  -3  11  -1  108.29   18.90 
  -3  11  -1   53.89   22.20 
   4  10  -1  602.64   23.10 
   4  10  -1  612.84   25.90 
   4  10  -1  569.64   25.80 
   4  10  -1  591.54   34.90 
   3  10  -1   23.60    8.20 
   3  10  -1   19.10   15.20 
   3  10  -1   24.50   12.50 
   3  10  -1   14.20    7.10 
   2  10  -1   17.80   14.10 
   2  10  -1   41.30    5.40 
   2  10  -1   37.10   12.40 
   2  10  -1   38.70    4.90 
   1  10  -1  142.99   15.30 
   1  10  -1  139.69   15.50 
   1  10  -1  132.79    7.30 
   1  10  -1  136.89    7.10 
   0  10  -1   34.30   15.70 
   0  10  -1   20.80   10.60 
   0  10  -1   35.80    6.70 
  -1  10  -1   14.90   12.70 
  -1  10  -1   -3.90    8.30 
  -1  10  -1    1.60   10.80 
  -1  10  -1   28.00    9.50 
  -2  10  -1  276.27   20.70 
  -2  10  -1  264.57   18.20 
  -4  10  -1   33.90   19.50 
   5   9  -1    6.70   13.00 
   5   9  -1   20.90   20.60 
   4   9  -1   79.69   12.80 
   4   9  -1   78.49   18.50 
   4   9  -1   88.49   10.70 
   4   9  -1   76.59   11.10 
   3   9  -1   18.30   13.40 
   3   9  -1   29.10   10.30 
   3   9  -1   16.80    6.60 
   3   9  -1   23.40    7.50 
   2   9  -1   -0.20   11.00 
   2   9  -1    5.80    4.60 
   2   9  -1   -0.40    9.20 
   2   9  -1    4.90    3.70 
   1   9  -1 1812.42   45.50 
   1   9  -1 1902.01   52.99 
   1   9  -1 1867.31   45.60 
   1   9  -1 1879.71   53.29 
   0   9  -1    3.80    5.30 
   0   9  -1    4.80   11.00 
   0   9  -1    3.90    5.20 
   0   9  -1   -0.40    8.30 
  -1   9  -1   10.50    7.20 
  -1   9  -1   11.20    7.20 
  -1   9  -1   10.20    7.70 
  -2   9  -1 1314.37   38.90 
  -3   9  -1   36.30   11.90 
  -4   9  -1   57.69   17.80 
   4  -9   1   33.60    9.30 
   6   8  -1  251.97   28.70 
   6   8  -1  269.27   21.40 
   5   8  -1   44.90   12.90 
   5   8  -1   48.70   15.30 
   4   8  -1  277.87   14.40 
   4   8  -1  258.07   17.40 
   4   8  -1  303.37   15.90 
   4   8  -1  337.87   24.40 
   3   8  -1  670.93   21.00 
   3   8  -1  673.23   23.30 
   3   8  -1  684.63   27.20 
   3   8  -1  694.73   20.80 
   2   8  -1 1956.20   49.60 
   2   8  -1 2046.50   54.89 
   2   8  -1 2108.99   57.79 
   2   8  -1 1980.80   49.70 
   1   8  -1 3991.80  102.39 
   1   8  -1 4034.00  102.49 
   1   8  -1 3962.60   95.79 
   0   8  -1   21.90    4.50 
   0   8  -1   26.40    4.50 
   0   8  -1   23.50    7.90 
   0   8  -1   15.30    9.40 
  -1   8  -1   19.30    6.10 
  -1   8  -1   23.30    6.60 
  -1   8  -1   13.70    6.50 
  -2   8  -1  771.42   25.80 
  -2   8  -1  783.42   25.60 
  -3   8  -1   11.00   10.00 
   3  -8   1    5.80    5.70 
  -4   8  -1  250.97   18.90 
   4  -8   1  214.58   16.60 
   4  -8   1  279.77   18.40 
  -5   8  -1   55.49   18.40 
   5  -8   1   48.30   16.30 
   6   7  -1   23.50   21.10 
   6   7  -1   16.10   15.30 
   5   7  -1   13.50   11.20 
   5   7  -1   11.50   16.30 
   4   7  -1  323.87   23.10 
   4   7  -1  322.57   16.60 
   4   7  -1  304.07   16.00 
   4   7  -1  298.47   12.70 
   3   7  -1  212.78   10.70 
   3   7  -1  179.78   16.30 
   3   7  -1  201.68   11.90 
   3   7  -1  189.08   11.20 
   2   7  -1  990.50   26.00 
   2   7  -1 1017.70   32.20 
   2   7  -1 1046.10   30.40 
   2   7  -1 1022.90   26.20 
   1   7  -1   50.39    8.70 
   1   7  -1   44.70    8.30 
   0   7  -1  524.85   14.80 
   0   7  -1  514.45   18.50 
   0   7  -1  532.75   14.70 
  -1   7  -1  174.98    9.20 
  -1   7  -1  177.68   10.00 
  -1   7  -1  166.18    9.70 
  -2   7  -1  484.95   18.20 
  -2   7  -1  450.25   18.20 
  -3   7  -1   11.60   10.60 
  -3   7  -1   -5.60   10.10 
   3  -7   1    6.80    7.60 
   3  -7   1    0.10    8.30 
   4  -7   1  168.08   13.70 
  -5   7  -1   65.99   18.40 
   5  -7   1   36.60   16.40 
   6   6  -1   35.60   15.50 
   6   6  -1   42.70   19.30 
   5   6  -1   -6.90   14.80 
   5   6  -1   10.40   10.70 
   4   6  -1   37.70    4.80 
   4   6  -1   42.80    8.90 
   4   6  -1   26.80    9.90 
   4   6  -1   30.90    9.40 
   3   6  -1   42.00    6.00 
   3   6  -1   45.20    6.60 
   3   6  -1   44.40    6.30 
   3   6  -1   29.50   10.30 
   2   6  -1  172.38   10.00 
   2   6  -1  164.28   12.70 
   2   6  -1  172.78    7.00 
   2   6  -1  168.48    7.20 
   1   6  -1  507.05   18.00 
   1   6  -1  521.45   18.70 
   0   6  -1 1182.78   30.20 
   0   6  -1 1222.18   30.20 
   0   6  -1 1222.98   33.40 
  -1   6  -1  461.35   14.50 
  -1   6  -1  491.65   15.30 
  -2   6  -1    5.20    6.90 
   2  -6   1   -4.30    4.30 
   2  -6   1    6.30    4.60 
  -3   6  -1  128.39   12.70 
  -3   6  -1   92.49   10.90 
   3  -6   1  117.09   10.40 
   3  -6   1  112.59   13.60 
  -4   6  -1  113.19   13.70 
   4  -6   1   96.79   12.40 
   4  -6   1   98.69   14.60 
  -5   6  -1  250.17   19.80 
   5  -6   1  173.08   17.80 
   6  -6   1  150.28   23.40 
   7   5  -1   70.49   28.80 
   6   5  -1   52.29   18.50 
   6   5  -1   36.80   13.90 
  -6  -5   1   37.00   11.90 
  -6  -5   1   43.10   16.30 
   5   5  -1    7.00   13.90 
   5   5  -1    9.60    9.70 
  -5  -5   1   13.10    7.90 
   4   5  -1   51.09    8.70 
   4   5  -1   53.89    9.60 
   4   5  -1   49.00   12.00 
  -4  -5   1   47.80    3.60 
   3   5  -1 2271.37   61.19 
   3   5  -1 2208.68   56.39 
   3   5  -1 2176.38   56.29 
   3   5  -1 2221.28   55.29 
   2   5  -1 3724.33   91.39 
   2   5  -1 3758.32   94.69 
   2   5  -1 3630.34   89.99 
   2   5  -1 3708.43   89.99 
   1   5  -1  328.57   12.70 
   1   5  -1  339.07   13.80 
   0   5  -1   14.40    2.40 
   0   5  -1   17.70    4.50 
   0   5  -1   21.70    2.50 
  -1   5  -1   -0.70    4.10 
  -1   5  -1    2.80    3.10 
  -1   5  -1   -5.70    4.00 
  -2   5  -1  149.79   10.50 
  -2   5  -1  159.88   10.70 
   2  -5   1  164.68    8.90 
  -3   5  -1  438.56   18.00 
  -3   5  -1  442.36   21.50 
   3  -5   1  466.75   18.00 
   3  -5   1  424.36   18.80 
  -4   5  -1  410.06   20.40 
   4  -5   1  414.96   20.10 
   4  -5   1  403.66   20.40 
  -5   5  -1    5.20   14.30 
   5  -5   1   25.70   13.10 
  -6   5  -1  275.97   24.10 
   6  -5   1  207.68   21.20 
   7   4  -1   64.49   18.80 
   7   4  -1   32.60   20.10 
  -7  -4   1   42.10   16.00 
   6   4  -1   33.80   13.50 
   6   4  -1   28.40   16.40 
  -6  -4   1   20.30   11.50 
  -6  -4   1   26.60   15.10 
   5   4  -1  127.19   12.70 
   5   4  -1  154.78   16.60 
  -5  -4   1  154.88   11.90 
   4   4  -1  234.68   15.00 
   4   4  -1  271.67   13.40 
   4   4  -1  258.67   14.20 
  -4  -4   1  257.47   11.80 
   3   4  -1   21.30    3.00 
   3   4  -1   10.70    8.30 
   3   4  -1   33.50    5.80 
   3   4  -1   15.40    5.50 
  -3  -4   1   19.50    3.60 
   2   4  -1 3787.52   96.19 
   2   4  -1 3805.52   92.59 
   2   4  -1 3769.82   92.59 
   2   4  -1 3795.12   92.79 
  -2  -4   1 3864.91   96.19 
   1   4  -1 2151.88   54.99 
   1   4  -1 2131.59   51.19 
   1   4  -1 2171.18   51.09 
  -1  -4   1 2045.40   56.39 
   0   4  -1 1156.68   30.30 
   0   4  -1 1131.89   28.30 
   0   4  -1 1140.39   28.10 
   0  -4   1 1151.58   30.20 
  -1   4  -1  746.63   20.10 
  -1   4  -1  728.53   18.90 
  -1   4  -1  712.03   19.90 
   1  -4   1  708.33   18.90 
   1  -4   1  753.72   19.00 
  -2   4  -1   41.60    6.60 
  -2   4  -1   42.90    6.70 
   2  -4   1   59.29    5.90 
  -3   4  -1  579.74   20.30 
  -3   4  -1  567.64   20.30 
  -3   4  -1  569.84   23.80 
   3  -4   1  553.94   20.30 
   3  -4   1  606.24   19.50 
  -4   4  -1  101.49   11.90 
  -4   4  -1  120.79   14.90 
   4  -4   1  116.59   12.50 
   4  -4   1  127.29   12.90 
  -5   4  -1   35.20   12.70 
   5  -4   1   28.80   13.70 
   5  -4   1   37.10    4.40 
   5  -4   1   53.49    4.90 
  -6   4  -1  184.88   19.80 
   6  -4   1  172.68   10.00 
   6  -4   1  227.68   20.60 
   7   3  -1  420.96   32.00 
   7   3  -1  417.86   31.60 
  -7  -3   1  428.46   29.30 
   6   3  -1   15.70   14.70 
   6   3  -1   14.20   14.10 
  -6  -3   1   13.40   12.20 
   5   3  -1    0.40    9.30 
   5   3  -1   16.10   11.80 
  -5  -3   1   -1.90    8.70 
  -5  -3   1   15.30   10.40 
   4   3  -1   -2.10    8.50 
   4   3  -1   -4.20    9.00 
   4   3  -1    0.90    7.50 
  -4  -3   1    7.50    6.40 
  -4  -3   1    2.50    7.00 
   3   3  -1  452.35   15.50 
   3   3  -1  450.25   18.30 
   3   3  -1  478.15   16.10 
  -3  -3   1  475.95   14.70 
  -3  -3   1  467.65   18.60 
   0   3  -1  517.45   13.20 
   0   3  -1  538.25   15.10 
   0  -3   1  512.75   14.80 
  -1   3  -1   44.50    4.40 
  -1   3  -1   41.90    3.10 
  -1   3  -1   49.60    4.40 
   1  -3   1   51.59    4.00 
   1  -3   1   45.20    3.90 
   1  -3   1   46.10    2.70 
  -2   3  -1 5078.09  120.29 
  -2   3  -1 4807.22  119.99 
   2  -3   1 4806.72  119.69 
  -3   3  -1 1841.62   49.90 
  -3   3  -1 1870.51   52.09 
  -3   3  -1 1839.62   49.90 
   3  -3   1 1917.11   49.80 
   3  -3   1 1902.51   49.50 
   3  -3   1 1849.71   45.90 
  -4   3  -1  140.19   12.50 
  -4   3  -1  164.48   14.90 
  -4   3  -1  158.88   12.90 
   4  -3   1  149.09   13.50 
   4  -3   1  151.48   12.00 
   4  -3   1  149.29    8.10 
  -5   3  -1    6.90   15.20 
   5  -3   1   -1.60   12.10 
   5  -3   1   -6.00    6.50 
  -6   3  -1    6.30   16.20 
   6  -3   1    2.00    9.60 
   6  -3   1    4.80   14.60 
  -7   3  -1   -2.50   21.50 
   7  -3   1   -5.30   18.50 
   7  -3   1    6.50   22.70 
   7   2  -1    7.20   17.40 
   7   2  -1    0.20   17.90 
  -7  -2   1  -12.00   14.90 
   6   2  -1    7.70   12.80 
   6   2  -1   -4.90   13.50 
  -6  -2   1    3.20    5.00 
  -6  -2   1   10.90   12.80 
  -6  -2   1    0.10    4.00 
   5   2  -1  789.52   29.20 
   5   2  -1  761.52   27.60 
  -5  -2   1  774.52   27.40 
  -5  -2   1  784.72   26.90 
  -5  -2   1  803.32   21.40 
   4   2  -1  581.54   20.50 
   4   2  -1  601.04   22.50 
   4   2  -1  570.64   21.00 
  -4  -2   1  582.74   19.70 
  -4  -2   1  592.24   20.30 
  -4  -2   1  573.04   15.70 
   3   2  -1 4920.41  124.99 
   3   2  -1 5152.78  123.49 
   3   2  -1 4994.80  123.19 
  -3  -2   1 5120.89  122.69 
  -3  -2   1 4957.70  124.89 
  -3  -2   1 5068.39  122.79 
  -3  -2   1 4899.01  120.19 
   2   2  -1  218.38    9.00 
   2   2  -1  223.98   10.80 
   2   2  -1  217.78    5.90 
   2   2  -1  231.88    9.10 
  -2  -2   1  228.68    8.50 
  -2  -2   1  240.58   10.90 
  -2  -2   1  221.48    8.30 
   1   2  -1 2221.08   54.49 
   1   2  -1 2204.18   54.39 
   1   2  -1 2284.87   56.49 
  -1  -2   1 2243.78   53.99 
  -1  -2   1 2257.37   56.39 
   0   2  -1  537.05   13.50 
   0   2  -1  529.35   14.70 
   0  -2   1  533.35   14.60 
  -1   2  -1  770.12   20.40 
  -1   2  -1  761.92   19.00 
  -1   2  -1  755.12   20.30 
   1  -2   1  760.22   18.90 
   1  -2   1  773.62   20.30 
   1  -2   1  781.02   20.30 
  -2   2  -1 1227.18   32.50 
  -2   2  -1 1133.99   35.50 
  -2   2  -1 1241.28   32.70 
   2  -2   1 1229.48   30.30 
   2  -2   1 1261.97   32.50 
  -3   2  -1   88.49    8.20 
  -3   2  -1   80.59    8.30 
  -3   2  -1   90.59    9.20 
   3  -2   1   92.69    8.40 
   3  -2   1   81.79    9.10 
   3  -2   1   88.79    6.20 
  -4   2  -1   26.80    8.90 
  -4   2  -1   24.00    9.60 
   4  -2   1   23.80    5.70 
   4  -2   1   35.90    8.60 
   4  -2   1   28.10    9.60 
  -5   2  -1   30.80   11.60 
  -5   2  -1   12.90   12.60 
   5  -2   1    7.90   11.70 
   5  -2   1   18.90    7.90 
  -6   2  -1   53.19   15.00 
   6  -2   1   86.99   16.90 
   6  -2   1   62.99   11.50 
   7  -2   1   30.80   15.40 
   7   1  -1   -2.90   18.10 
   7   1  -1    3.70   19.10 
  -7  -1   1   -1.30   16.20 
  -7  -1   1    7.90    8.00 
   6   1  -1   64.89   14.20 
   6   1  -1   66.29   13.90 
   5   1  -1  612.64   24.20 
   5   1  -1  615.54   23.80 
  -5  -1   1  597.14   25.20 
  -5  -1   1  508.55   21.50 
  -5  -1   1  646.24   24.50 
   4   1  -1 1903.81   51.39 
   4   1  -1 1856.51   52.09 
   4   1  -1 1866.71   51.49 
  -4  -1   1 1945.31   48.50 
  -4  -1   1 1953.70   51.29 
  -4  -1   1 1916.41   50.79 
   3   1  -1  342.87   13.50 
   3   1  -1  335.97   13.40 
   3   1  -1  334.47   14.20 
  -3  -1   1  354.96   13.00 
  -3  -1   1  336.37   10.60 
  -3  -1   1  346.97   13.60 
  -3  -1   1  364.26   14.50 
   2   1  -1  205.28    8.80 
   2   1  -1  234.28   10.40 
   2   1  -1  235.28    9.60 
  -2  -1   1  224.68    8.80 
  -2  -1   1  230.68    8.70 
  -2  -1   1  242.58    6.60 
  -2  -1   1  231.18   10.10 
  -2   1  -1 4833.72  122.39 
  -2   1  -1 5066.69  121.69 
   2  -1   1 5027.50  120.59 
   2  -1   1 4999.40  121.59 
  -3   1  -1  492.25   18.90 
  -3   1  -1  505.65   17.70 
   3  -1   1  499.65   17.30 
   3  -1   1  509.65   15.90 
   3  -1   1  503.45   18.60 
  -4   1  -1  537.25   21.70 
  -4   1  -1  486.95   19.60 
  -4   1  -1  525.65   20.80 
   4  -1   1  525.15   18.10 
   4  -1   1  508.85   19.60 
  -5   1  -1  105.09   13.90 
  -5   1  -1  149.09   14.40 
   5  -1   1  112.69   10.90 
   5  -1   1  121.09   13.20 
  -6   1  -1   89.39   16.30 
  -6   1  -1  105.09   16.90 
   6  -1   1   70.09   15.20 
   6  -1   1   77.39   13.00 
  -7   1  -1    3.30   18.00 
   7  -1   1    9.70   19.60 
   7  -1   1   19.90   15.40 
   7   0  -1  135.09   20.50 
   7   0  -1   93.69   19.40 
  -7   0   1  107.19   16.70 
  -7   0   1  121.29   20.00 
  -7   0   1  111.59   16.00 
   6   0  -1 1163.98   38.40 
   6   0  -1 1184.78   40.90 
  -6   0   1 1178.98   39.20 
  -6   0   1 1138.79   36.10 
   5   0  -1  573.94   23.40 
   5   0  -1  563.34   22.60 
  -5   0   1  588.24   21.10 
  -5   0   1  584.74   23.00 
   4   0  -1 1743.63   47.70 
   4   0  -1 1736.63   47.50 
  -4   0   1 1719.33   47.30 
  -4   0   1 1748.53   47.20 
   3   0  -1  244.78   11.50 
   3   0  -1  229.48   11.40 
   3   0  -1  242.88   11.20 
  -3   0   1  242.68   12.10 
  -3   0   1  240.98   11.20 
  -3   0   1  250.07   11.20 
  -3   0   1  231.68    9.80 
   2   0  -1 5038.00  122.29 
   2   0  -1 5012.20  122.09 
   2   0  -1 5157.58  123.29 
  -2   0   1 4974.20  122.29 
  -2   0   1 4888.81  121.99 
   1   0  -1   99.09    5.40 
   1   0  -1   85.79    5.00 
  -1   0   1   75.49    5.00 
  -1   0   1   83.99    5.20 
  -1   0   1   79.49    5.60 
   0   0  -1   11.10    1.50 
  -1   0  -1  767.82   20.50 
  -1   0  -1  795.82   21.00 
   1   0   1  804.62   20.50 
   1   0   1  774.82   21.00 
  -3   0  -1 2582.14   64.69 
  -3   0  -1 2282.47   64.49 
   3   0   1 2649.53   64.99 
   3   0   1 2566.94   64.59 
   3   0   1 2636.64   64.99 
  -4   0  -1  389.16   16.80 
  -4   0  -1  385.96   16.70 
  -4   0  -1  413.36   16.80 
   4   0   1  421.36   16.90 
   4   0   1  383.26   15.90 
  -5   0  -1  374.66   18.90 
  -5   0  -1  374.26   18.70 
   5   0   1  368.46   18.00 
   5   0   1  358.56   19.10 
  -6   0  -1  183.28   16.80 
  -6   0  -1  180.18   16.80 
   6   0   1  161.78   15.90 
   6   0   1  162.68   16.80 
  -7   0  -1   23.30   19.40 
  -7   0  -1   12.80   19.60 
   7   0   1   21.60   16.90 
   7   0   1   29.00   17.90 
   7  -1  -1  268.57   26.20 
   7  -1  -1  276.77   21.90 
  -7   1   1  328.17   38.80 
  -7   1   1  307.27   26.40 
  -7   1   1  292.27   22.50 
   6  -1  -1  690.93   28.20 
   6  -1  -1  675.93   29.60 
  -6   1   1  702.43   29.50 
  -6   1   1  707.43   29.10 
   5  -1  -1  115.89   13.00 
   5  -1  -1  101.59   11.50 
  -5   1   1  135.59   13.10 
  -5   1   1  106.99   11.90 
   4  -1  -1   25.90    7.00 
   4  -1  -1   34.30    8.40 
  -4   1   1   37.20    8.20 
  -4   1   1   31.40    7.60 
   3  -1  -1  429.16   17.30 
   3  -1  -1  449.26   15.00 
  -3   1   1  463.85   16.20 
  -3   1   1  482.45   17.20 
  -3   1   1  456.35   17.60 
   2  -1  -1  201.58    9.00 
   2  -1  -1  197.88    7.80 
  -2   1   1  206.98    9.10 
  -2   1   1  195.38    7.90 
  -1  -1  -1  176.58    6.60 
  -1  -1  -1  187.38    6.20 
   1   1   1  196.48    7.30 
   1   1   1  186.18    6.40 
   1   1   1  178.08    6.40 
  -2  -1  -1 2218.38   54.89 
  -2  -1  -1 2214.08   54.99 
  -2  -1  -1 2053.19   54.79 
   2   1   1 2228.28   55.09 
   2   1   1 2267.97   55.19 
   2   1   1 2226.28   55.09 
  -3  -1  -1   11.00    5.40 
  -3  -1  -1    3.40    5.30 
  -3  -1  -1   17.20    5.00 
   3   1   1   15.20    6.10 
   3   1   1    8.00    4.90 
   3   1   1    2.40    5.60 
  -4  -1  -1 6792.82  167.78 
  -4  -1  -1 6724.53  167.58 
  -4  -1  -1 7197.58  168.78 
   4   1   1 6699.73  168.28 
   4   1   1 6797.92  168.28 
   4   1   1 6789.42  168.78 
  -5  -1  -1    2.00    8.50 
  -5  -1  -1    4.00    9.00 
  -5  -1  -1   -7.30   10.60 
   5   1   1   15.70   10.00 
   5   1   1    7.70   10.10 
  -6  -1  -1  439.66   22.30 
   6   1   1  437.86   23.70 
   6   1   1  402.26   24.70 
  -7  -1  -1   67.79   17.50 
  -7  -1  -1   61.39   19.50 
   7   1   1   40.70   18.00 
   7   1   1   61.99   17.70 
   7  -2  -1    3.20   16.00 
  -7   2   1   70.69   22.10 
  -7   2   1   44.10   16.30 
   6  -2  -1   17.20   14.50 
   6  -2  -1  -11.60   11.30 
  -6   2   1   26.40   16.50 
  -6   2   1   11.90   14.00 
   5  -2  -1  967.10   30.50 
   5  -2  -1  964.20   32.70 
  -5   2   1  994.20   33.00 
  -5   2   1  978.20   33.50 
   4  -2  -1  276.27   13.00 
   4  -2  -1  271.57   15.00 
   4  -2  -1  259.47   15.50 
  -4   2   1  285.77   16.30 
  -4   2   1  299.27   15.30 
   3  -2  -1 2967.70   73.39 
   3  -2  -1 2988.90   74.89 
  -3   2   1 2942.11   73.29 
  -3   2   1 2944.91   74.89 
  -3   2   1 2914.91   74.99 
   2  -2  -1 2685.13   66.19 
   2  -2  -1 2660.03   64.89 
  -2   2   1 2674.83   66.39 
  -2   2   1 2625.54   64.79 
  -2   2   1 2582.34   66.19 
   1  -2  -1  216.68    7.90 
   1  -2  -1  209.18    7.50 
   1  -2  -1  202.88    7.10 
  -1   2   1  235.38    7.10 
  -1   2   1  207.08    8.20 
  -1   2   1  226.08    7.90 
   2   2   1 6461.95  158.68 
   2   2   1 6676.83  160.38 
  -3  -2  -1  102.99    7.40 
  -3  -2  -1  104.19    8.20 
  -3  -2  -1  129.69    8.50 
   3   2   1  101.79    9.10 
   3   2   1  101.29    7.50 
   3   2   1  108.09    8.30 
   3   2   1   98.79    7.80 
  -4  -2  -1 2584.64   65.09 
  -4  -2  -1 2555.94   65.29 
   4   2   1 2556.94   67.49 
   4   2   1 2528.15   66.09 
   4   2   1 2463.85   64.69 
   4   2   1 2490.85   65.89 
  -5  -2  -1  334.17   19.30 
  -5  -2  -1  322.37   16.90 
  -5  -2  -1  338.67   15.70 
   5   2   1  324.17   19.00 
   5   2   1  316.17   18.00 
  -6  -2  -1   -3.10   10.20 
  -6  -2  -1    1.20   11.90 
   6   2   1    0.90   12.80 
   6   2   1    3.00   13.60 
  -7  -2  -1  104.99   19.90 
  -7  -2  -1  132.99   16.10 
   7   2   1  115.29   20.00 
   7   2   1  147.49   20.30 
   7  -3  -1  158.98   26.20 
   7  -3  -1  144.69   17.50 
  -7   3   1  202.78   25.40 
   6  -3  -1  161.38   19.80 
  -6   3   1  193.18   19.10 
   5  -3  -1  943.91   27.90 
   5  -3  -1  954.20   33.20 
  -5   3   1  836.42   33.10 
  -5   3   1  876.21   33.90 
   4  -3  -1  281.47   15.60 
   4  -3  -1  292.57   16.30 
   4  -3  -1  291.27   12.10 
  -4   3   1  299.07   15.80 
  -4   3   1  249.78   16.30 
   3  -3  -1   81.39    8.40 
   3  -3  -1   94.69    6.30 
   3  -3  -1   89.49    8.40 
  -3   3   1   96.39    8.80 
  -3   3   1   86.89    6.00 
  -3   3   1   84.09    8.80 
   2  -3  -1   -2.80    4.80 
   2  -3  -1    4.60    2.60 
  -2   3   1    3.60    2.40 
  -2   3   1    4.60    4.90 
  -2   3   1    2.60    4.90 
   1  -3  -1 4872.21  118.49 
   1  -3  -1 4844.52  118.39 
  -1   3   1 4872.31  118.29 
  -1   3   1 5094.69  118.99 
  -1   3   1 4854.91  118.79 
   0   3   1  899.71   24.00 
   0   3   1  858.81   21.40 
   0   3   1  874.11   21.40 
  -1  -3  -1 1175.68   30.30 
   1   3   1 1156.58   30.40 
   1   3   1 1142.09   28.20 
  -2  -3  -1  166.28    7.60 
  -2  -3  -1  157.68    5.90 
  -2  -3  -1  153.18    6.00 
   2   3   1  171.58    9.10 
   2   3   1  154.58    7.30 
   2   3   1  172.68    7.30 
  -3  -3  -1   20.50    4.90 
  -3  -3  -1   25.80    4.70 
   3   3   1   20.60    5.50 
   3   3   1   34.00    7.90 
   3   3   1   28.50    5.00 
   3   3   1   17.30    5.10 
  -4  -3  -1   74.79    8.30 
  -4  -3  -1   42.10    7.10 
  -4  -3  -1   62.59    7.80 
   4   3   1   93.69   10.30 
   4   3   1   60.29   10.40 
   4   3   1   70.39    8.50 
   4   3   1   76.29    7.30 
  -5  -3  -1  134.19   12.20 
  -5  -3  -1  125.69   12.00 
   5   3   1  150.28   13.20 
   5   3   1   98.69   14.10 
  -6  -3  -1   14.50   12.00 
  -6  -3  -1    9.60   10.10 
   6   3   1    4.40   14.50 
   6   3   1   13.30   12.80 
  -7  -3  -1   -1.80   16.40 
   7   3   1    6.00   17.70 
   7   3   1   -1.00   18.80 
   6  -4  -1  420.16   26.60 
  -6   4   1  394.16   26.50 
   5  -4  -1  279.77   21.50 
   5  -4  -1  250.57   12.10 
  -5   4   1  255.77   19.70 
   4  -4  -1 1087.99   33.90 
   4  -4  -1 1049.49   28.00 
   4  -4  -1 1095.79   33.60 
  -4   4   1 1025.20   33.30 
   3  -4  -1  289.17   13.00 
   3  -4  -1  267.47   13.50 
   3  -4  -1  280.97    8.50 
  -3   4   1  243.88   13.80 
  -3   4   1  259.77   13.50 
   2  -4  -1  518.25   16.30 
  -2   4   1  532.15   17.50 
  -2   4   1  535.15   17.50 
  -2   4   1  509.15   13.50 
   1  -4  -1 3303.57   80.49 
   1  -4  -1 3399.06   80.49 
  -1   4   1 3356.56   81.19 
  -1   4   1 3256.87   81.39 
  -1   4   1 3316.37   81.49 
   0   4   1 5378.26  132.59 
   0   4   1 5434.66  129.29 
   1   4   1 3389.76   84.19 
  -2  -4  -1 2313.47   58.19 
   2   4   1 2268.87   60.39 
   2   4   1 2333.17   56.99 
   2   4   1 2319.57   57.09 
   2   4   1 2319.27   58.49 
  -3  -4  -1 2091.69   51.49 
  -3  -4  -1 2083.59   52.99 
  -3  -4  -1 2073.19   51.49 
   3   4   1 2187.48   57.19 
   3   4   1 2044.40   53.39 
   3   4   1 2045.90   53.39 
   3   4   1 2104.59   53.39 
  -4  -4  -1  227.98   11.10 
  -4  -4  -1  226.38   15.00 
   4   4   1  241.78   14.80 
   4   4   1  216.98   13.60 
   4   4   1  213.68   16.60 
   4   4   1  196.08   11.20 
  -5  -4  -1 1772.52   46.30 
   5   4   1 1698.03   45.40 
   5   4   1 1699.03   49.00 
   5   4   1 1626.24   51.69 
  -6  -4  -1  531.95   25.10 
   6   4   1  494.25   25.10 
   6   4   1  542.15   28.80 
  -7  -4  -1  -24.30   15.20 
   7   4   1   -3.00   20.10 
   7   4   1   -6.00   17.50 
   6  -5  -1  100.19   18.30 
  -6   5   1   81.89   18.70 
   5  -5  -1   27.90   14.00 
  -5   5   1   35.30   14.70 
   4  -5  -1 1642.24   48.50 
   4  -5  -1 1689.03   47.50 
  -4   5   1 1777.02   49.10 
   3  -5  -1 1833.92   52.89 
   3  -5  -1 1714.93   46.80 
  -3   5   1 1831.12   48.50 
  -3   5   1 1642.94   47.60 
   2  -5  -1  433.56   14.00 
  -2   5   1  439.26   16.00 
  -2   5   1  426.26   15.90 
  -2   5   1  438.66   11.30 
  -1   5   1 7424.46  180.38 
  -1   5   1 7576.34  180.28 
  -1   5   1 7167.78  183.38 
  -1   5   1 7696.43  180.38 
   0   5   1 4012.20   98.99 
   0   5   1 3903.11   94.89 
   1   5   1 1638.54   44.20 
   1   5   1 1704.13   44.80 
   2   5   1 1656.83   41.90 
   2   5   1 1745.23   44.60 
   2   5   1 1660.63   41.90 
   2   5   1 1680.43   46.20 
   3   5   1  398.16   14.50 
   3   5   1  386.26   18.60 
   3   5   1  382.86   13.80 
   3   5   1  400.16   14.10 
  -4  -5  -1  859.01   22.10 
  -4  -5  -1  856.41   22.10 
   4   5   1  812.92   30.70 
   4   5   1  836.22   26.40 
   4   5   1  842.72   26.90 
   4   5   1  861.71   25.50 
  -5  -5  -1  253.47   13.00 
   5   5   1  255.97   16.40 
   5   5   1  252.37   13.30 
  -6  -5  -1   45.50   13.50 
  -6  -5  -1   58.19    7.20 
  -6  -5  -1   41.10   12.60 
   6   5   1   53.19   17.40 
   6   5   1   34.00   15.30 
  -7  -5  -1   -8.30   14.80 
   7   5   1   14.50   20.00 
   6  -6  -1   12.50   19.70 
  -6   6   1   20.20   18.90 
   5  -6  -1   89.29   15.60 
  -5   6   1   91.69   15.80 
   4  -6  -1   37.10   10.80 
   4  -6  -1   20.50   12.10 
  -4   6   1   29.90   11.30 
   3  -6  -1  599.44   21.50 
   3  -6  -1  727.03   27.80 
  -3   6   1  619.24   23.50 
  -3   6   1  621.64   23.10 
   2  -6  -1   -0.40    4.40 
   2  -6  -1   -0.40    4.60 
  -2   6   1   -5.10    7.00 
  -2   6   1    0.60    2.10 
  -2   6   1   -6.00    6.50 
  -1   6   1   96.99    7.50 
  -1   6   1  112.49    9.50 
  -1   6   1  100.29    7.70 
  -1   6   1   99.79    7.30 
  -1   6   1  121.09    7.10 
   0   6   1   -1.70    2.20 
   0   6   1   11.60    5.30 
   0   6   1   -5.00    6.60 
   0   6   1   -0.40    2.20 
   1   6   1   71.19    7.80 
   1   6   1   66.99    8.00 
   2   6   1  776.92   26.80 
   2   6   1  802.52   20.80 
   2   6   1  810.62   20.80 
   2   6   1  805.52   24.70 
   3   6   1    7.20    6.50 
   3   6   1    8.90    5.80 
   3   6   1   -1.30    9.10 
   3   6   1   -1.60    5.20 
   4   6   1  713.83   23.10 
   4   6   1  710.13   23.50 
   4   6   1  717.73   24.10 
   4   6   1  697.53   29.20 
   5   6   1   10.50   14.70 
   5   6   1   29.50    8.00 
   5   6   1   22.70   10.10 
   6   6   1  327.47   24.40 
   6   6   1  267.97   24.10 
   5  -7  -1  102.79   16.20 
  -5   7   1  109.99   17.50 
  -5   7   1  132.29   18.70 
   4  -7  -1   71.49   12.00 
   3  -7  -1   27.80    8.60 
   3  -7  -1   23.50    7.50 
  -3   7   1   18.40   11.60 
  -3   7   1   27.00   10.50 
  -2   7   1   63.19    8.80 
  -2   7   1   60.49    8.90 
  -2   7   1   61.09   10.90 
  -2   7   1   71.59    4.50 
  -1   7   1   -1.10    4.80 
  -1   7   1    2.30    5.00 
  -1   7   1   -1.90    5.20 
  -1   7   1   -1.20    5.50 
  -1   7   1    3.50    6.60 
   0   7   1 2047.70   49.50 
   0   7   1 1996.80   54.79 
   0   7   1 2027.30   49.50 
   0   7   1 1995.20   52.99 
   1   7   1  522.65   19.90 
   1   7   1  538.35   19.90 
   2   7   1 7025.70  173.78 
   2   7   1 7041.80  167.28 
   2   7   1 6852.11  167.28 
   3   7   1 2992.40   80.99 
   3   7   1 2953.90   74.59 
   3   7   1 2999.00   77.09 
   3   7   1 3033.90   74.59 
   4   7   1   18.80    8.30 
   4   7   1    7.90    9.40 
   4   7   1   14.10    8.40 
   5   7   1  -13.90   10.70 
   5   7   1    9.40    8.50 
   5   7   1   12.00   12.30 
   6   7   1  188.78   24.40 
   6   7   1  207.58   19.20 
   5  -8  -1   19.00   16.00 
  -5   8   1   17.30   18.90 
  -5   8   1   16.30   19.00 
   4  -8  -1   33.20   11.10 
   4  -8  -1   19.50   13.30 
  -4   8   1   25.40   13.20 
  -4   8   1   51.29   16.90 
   3  -8  -1  191.58   10.50 
  -3   8   1  216.98   18.80 
  -3   8   1  192.98   15.10 
  -2   8   1    0.40    9.00 
  -2   8   1   10.80    8.00 
  -2   8   1    2.90    3.40 
  -2   8   1   -4.20   10.90 
  -1   8   1 1363.16   37.50 
  -1   8   1 1320.97   36.50 
  -1   8   1 1355.76   41.00 
  -1   8   1 1328.57   36.10 
  -1   8   1 1373.26   36.20 
   0   8   1   -1.50    6.90 
   0   8   1   -5.50    3.80 
   0   8   1    5.10    3.60 
   0   8   1    0.70    9.10 
   1   8   1   81.79   10.80 
   1   8   1   63.09   10.00 
   2   8   1 2048.20   49.70 
   2   8   1 1988.70   49.70 
   2   8   1 2086.39   57.69 
   2   8   1 2029.30   55.69 
   3   8   1  167.68   10.60 
   3   8   1  178.88   13.00 
   3   8   1  157.28    9.90 
   3   8   1  165.18   16.40 
   4   8   1   18.80   14.10 
   4   8   1   38.00   10.40 
   4   8   1   25.70    8.70 
   5   8   1   60.99   11.20 
   5   8   1   66.89   13.20 
   5   8   1   28.10   17.60 
   6   8   1   82.79   24.10 
   6   8   1   57.69   17.70 
   4  -9  -1  211.88   14.70 
  -4   9   1  244.18   20.90 
  -4   9   1  246.98   24.30 
  -3   9   1  119.29   14.80 
  -3   9   1  106.89   17.80 
  -2   9   1  771.72   26.70 
  -2   9   1  794.02   37.80 
  -2   9   1  750.52   20.10 
  -2   9   1  786.12   32.30 
  -1   9   1  301.37   14.70 
  -1   9   1  290.07   17.90 
  -1   9   1  326.57   16.30 
  -1   9   1  281.37   14.10 
  -1   9   1  294.57   14.10 
   0   9   1 1021.60   27.50 
   0   9   1 1060.39   27.70 
   0   9   1 1049.00   32.60 
   0   9   1 1049.00   35.70 
   1   9   1  165.28   14.70 
   1   9   1  150.38   13.40 
   2   9   1  383.06   21.70 
   2   9   1  380.36   19.60 
   2   9   1  373.86   10.90 
   2   9   1  384.06   10.80 
   3   9   1  322.17   14.60 
   3   9   1  289.77   19.10 
   3   9   1  318.77   12.90 
   3   9   1  359.26   23.70 
   4   9   1   92.99   12.30 
   4   9   1   95.49   13.10 
   4   9   1  100.49   10.60 
   4   9   1   76.19   17.80 
   5   9   1  513.45   34.60 
   5   9   1  575.84   26.00 
  -4  10   1  181.28   21.60 
  -3  10   1   -0.10   13.70 
  -2  10   1  -11.90   10.10 
  -2  10   1    7.30   15.40 
  -2  10   1  -10.60    3.70 
  -2  10   1  -13.60   12.60 
  -1  10   1  393.96   24.70 
  -1  10   1  357.46   17.30 
  -1  10   1  422.56   19.70 
  -1  10   1  363.16   17.40 
   0  10   1  333.57   13.40 
   0  10   1  346.67   18.60 
   0  10   1  354.16   13.20 
   1  10   1  147.29    5.80 
   1  10   1  164.38   15.50 
   1  10   1  149.39    7.80 
   1  10   1  156.58   16.00 
   2  10   1   21.50    3.30 
   2  10   1   19.50    3.60 
   2  10   1   35.80   12.50 
   2  10   1   -1.20   12.30 
   3  10   1    0.90   14.90 
   3  10   1   -7.70   12.10 
   3  10   1   -2.70    6.40 
   4  10   1  581.94   27.60 
   4  10   1  612.44   23.10 
   4  10   1  559.54   24.70 
   4  10   1  592.54   33.60 
   5  10   1  130.39   16.10 
   5  10   1  108.19   24.60 
   5  10   1  105.79   16.20 
  -3  11   1   -3.80   20.70 
  -3  11   1  -11.20   16.10 
  -2  11   1    9.10   12.70 
  -2  11   1   32.90   17.50 
  -1  11   1   84.19   13.70 
  -1  11   1   18.50   11.00 
  -1  11   1   14.80   14.90 
  -1  11   1   25.80   17.20 
  -1  11   1   25.60   10.10 
   0  11   1  193.28   20.30 
   0  11   1  166.68   12.30 
   0  11   1  176.68   11.80 
   0  11   1  160.78   14.90 
   1  11   1   -2.50    4.00 
   1  11   1   -3.50   13.20 
   1  11   1    0.30   14.50 
   1  11   1   -0.40    4.20 
   2  11   1    1.80   17.10 
   2  11   1    2.00   14.40 
   2  11   1    7.10    3.30 
   3  11   1   25.30   15.20 
   3  11   1   35.10   16.70 
   3  11   1   26.00    7.40 
   4  11   1   -5.50   16.60 
   4  11   1   17.80   11.20 
   4  11   1   13.20   19.10 
  -2  12   1   31.40   21.90 
  -2  12   1   18.50   15.20 
  -1  12   1   63.79   21.50 
  -1  12   1   59.99   15.30 
  -1  12   1   76.29   12.80 
  -1  12   1  143.79   20.90 
   0  12   1    8.20    8.90 
   0  12   1   17.40    9.50 
   0  12   1    5.70   18.70 
   0  12   1   -5.10   13.80 
   1  12   1  136.59    9.10 
   1  12   1  175.88   21.70 
   1  12   1  137.79    8.60 
   2  12   1   54.59   18.10 
   2  12   1   41.00   18.20 
   3  12   1   35.50   21.50 
   3  12   1   31.40   18.90 
   2  12  -2   20.30   19.00 
   2  12  -2   48.90   17.80 
   2  12  -2   22.10    8.30 
   1  12  -2    4.60   19.00 
   1  12  -2    4.60    8.60 
   1  12  -2   -0.30   17.60 
   0  12  -2   13.60   15.70 
   0  12  -2   36.10   20.00 
  -1  12  -2  234.48   17.20 
  -1  12  -2  221.88   25.80 
  -1  12  -2  129.69   23.60 
   3  11  -2  222.08   24.30 
   3  11  -2  226.78   18.90 
   3  11  -2  224.98   15.30 
   3  11  -2  254.07   22.50 
   2  11  -2  161.08   18.00 
   2  11  -2  172.88   10.70 
   2  11  -2  148.69   11.20 
   2  11  -2  155.38   20.40 
   1  11  -2  189.78   11.70 
   1  11  -2  188.88   19.60 
   1  11  -2  178.88   18.40 
   0  11  -2   25.90   13.10 
   0  11  -2   33.30   15.80 
   0  11  -2   29.00    9.70 
   0  11  -2   30.10    9.10 
  -1  11  -2   28.60   11.10 
  -1  11  -2   -3.70   10.10 
  -1  11  -2    8.50   16.20 
  -2  11  -2   25.70   14.20 
  -3  11  -2  134.39   20.20 
   4  10  -2  159.48   17.40 
   4  10  -2  164.48   13.90 
   4  10  -2  116.89   22.40 
   4  10  -2  149.19   18.70 
   3  10  -2    0.00    9.10 
   3  10  -2    1.80   11.60 
   3  10  -2    8.90   16.50 
   3  10  -2    6.50    8.00 
   2  10  -2  812.72   47.20 
   2  10  -2  829.12   24.30 
   2  10  -2  865.11   23.50 
   2  10  -2  798.42   31.20 
   1  10  -2   22.50    6.10 
   1  10  -2    5.20   11.80 
   1  10  -2   19.10   12.40 
   1  10  -2   25.70    5.80 
   0  10  -2  189.38   12.30 
   0  10  -2  223.68   17.70 
   0  10  -2  185.48   13.00 
  -1  10  -2 1611.44   44.80 
  -1  10  -2 1649.83   44.80 
  -1  10  -2 1617.24   45.20 
  -2  10  -2  208.78   28.70 
  -2  10  -2  211.18   15.90 
  -3  10  -2   80.29   16.70 
  -4  10  -2  191.88   21.40 
   5   9  -2  259.87   18.50 
   4   9  -2  151.18   11.50 
   4   9  -2  174.08   13.40 
   4   9  -2  188.98   15.20 
   4   9  -2  222.08   17.70 
   4   9  -2  152.58   18.20 
   3   9  -2   45.30    9.00 
   3   9  -2   40.80    7.60 
   3   9  -2   50.69   15.50 
   3   9  -2   41.80   10.20 
   2   9  -2  448.06   24.50 
   2   9  -2  432.06   20.70 
   2   9  -2  406.06   14.80 
   2   9  -2  426.56   14.10 
   1   9  -2  113.79   13.00 
   1   9  -2  114.69    7.80 
   1   9  -2  119.89    8.10 
   1   9  -2   90.29   13.00 
   0   9  -2  613.14   19.50 
   0   9  -2  599.94   18.90 
   0   9  -2  599.14   23.20 
  -1   9  -2   18.30    8.60 
  -1   9  -2   22.40    7.90 
  -2   9  -2   85.59   12.90 
  -2   9  -2   81.29   11.60 
  -3   9  -2   42.20   13.30 
  -4   9  -2   97.99   17.40 
   4  -9   2  123.19   10.30 
   5   8  -2    9.20   12.80 
   5   8  -2   -1.90   18.30 
   4   8  -2   -7.00   15.00 
   4   8  -2   14.60    9.00 
   4   8  -2   -2.00   10.80 
   4   8  -2   -6.10    6.20 
   4   8  -2    6.70    9.00 
   3   8  -2   86.79    8.20 
   3   8  -2   86.69    9.00 
   3   8  -2   75.79   12.30 
   3   8  -2   80.49    9.30 
   2   8  -2 1507.35   38.20 
   2   8  -2 1500.05   45.50 
   2   8  -2 1489.85   42.40 
   2   8  -2 1474.25   38.30 
   1   8  -2  469.95   20.50 
   1   8  -2  462.95   13.60 
   1   8  -2  454.55   19.70 
   1   8  -2  462.05   13.70 
   0   8  -2  439.16   14.60 
   0   8  -2  440.16   14.60 
   0   8  -2  473.65   18.80 
  -1   8  -2  570.04   18.80 
  -1   8  -2  547.95   19.20 
  -1   8  -2  542.05   18.90 
  -2   8  -2   63.99   11.00 
  -2   8  -2   67.99    9.90 
  -3   8  -2  799.32   29.60 
   3  -8   2  825.72   23.00 
  -4   8  -2    9.00   14.90 
   4  -8   2   -0.50   13.50 
   4  -8   2   -5.70   10.80 
  -5   8  -2   28.10   18.20 
   5  -8   2    8.60   16.40 
   6   7  -2   11.20   14.60 
   5   7  -2   39.10   14.20 
   5   7  -2   37.10   11.90 
   4   7  -2  135.79    9.00 
   4   7  -2  136.79   11.50 
   4   7  -2  135.69   12.50 
   4   7  -2  140.29   15.20 
   4   7  -2  147.59    7.50 
   3   7  -2   -4.40   11.70 
   3   7  -2    8.50    6.20 
   3   7  -2    1.80    6.10 
   3   7  -2   -4.90    7.00 
   2   7  -2 1516.55   41.70 
   2   7  -2 1520.85   45.20 
   2   7  -2 1516.35   38.80 
   2   7  -2 1544.25   39.00 
   1   7  -2 1485.55   37.40 
   1   7  -2 1479.65   37.40 
   1   7  -2 1537.15   43.20 
   0   7  -2   96.79    7.20 
   0   7  -2   94.29    8.80 
   0   7  -2  119.19    7.30 
  -1   7  -2  747.33   22.60 
  -1   7  -2  770.12   22.70 
  -1   7  -2  750.32   22.20 
  -2   7  -2 1424.16   40.00 
  -2   7  -2 1431.76   40.00 
  -3   7  -2 3496.45   89.09 
  -3   7  -2 3189.48   90.99 
   3  -7   2 3562.84   85.89 
  -4   7  -2    4.40   12.10 
   4  -7   2   23.30   12.00 
  -5   7  -2   58.49   18.80 
   5  -7   2   50.49   17.00 
   6   6  -2  210.58   19.80 
   6   6  -2  205.78   25.00 
   5   6  -2    1.90    9.80 
   5   6  -2   -2.00   11.10 
   4   6  -2   50.69   10.20 
   4   6  -2   58.49    9.50 
   4   6  -2   46.40   13.20 
   3   6  -2   45.90    5.60 
   3   6  -2   44.30    6.80 
   3   6  -2   59.59   11.60 
   3   6  -2   48.80    7.30 
   2   6  -2  263.27    9.70 
   2   6  -2  253.87   11.40 
   2   6  -2  256.97   15.70 
   2   6  -2  261.97   10.00 
  -2  -6   2  245.78   15.70 
   1   6  -2  161.38   13.10 
   1   6  -2  160.08    6.40 
   1   6  -2  168.68    6.50 
  -1  -6   2  150.88   12.20 
   0   6  -2  886.41   23.50 
   0   6  -2  895.11   23.60 
   0   6  -2  897.71   26.30 
  -1   6  -2 1330.87   35.70 
  -1   6  -2 1384.86   35.80 
  -1   6  -2 1329.87   35.20 
  -2   6  -2    3.40    7.50 
  -2   6  -2   10.80    7.00 
   2  -6   2   -1.10    4.80 
   2  -6   2    3.30    4.90 
  -3   6  -2  148.19   12.10 
  -3   6  -2  177.78   14.10 
   3  -6   2  141.89   11.10 
  -4   6  -2   34.40   12.90 
   4  -6   2   16.30   10.60 
   4  -6   2   32.30   13.30 
  -5   6  -2   15.20   14.80 
   5  -6   2    4.70   15.60 
   6  -6   2   96.89   21.80 
   6   5  -2   91.89   15.60 
   6   5  -2   60.39   19.30 
  -6  -5   2   94.39   13.60 
   5   5  -2   15.20   11.30 
   5   5  -2   20.60   11.40 
   4   5  -2  163.08   11.70 
   4   5  -2  183.08   15.80 
   4   5  -2  175.98   12.60 
  -4  -5   2  138.29    7.00 
  -4  -5   2  149.59    6.90 
   3   5  -2   -1.00    6.90 
   3   5  -2   -1.30    5.60 
   3   5  -2    6.10    3.10 
   3   5  -2   -3.40    5.90 
   2   5  -2  123.19    7.50 
   2   5  -2  131.59   10.90 
   2   5  -2  122.59    7.20 
   2   5  -2  131.49    6.90 
  -2  -5   2  102.99   10.80 
   1   5  -2  253.17    8.20 
   1   5  -2  256.87    8.10 
   1   5  -2  260.07   12.70 
  -1  -5   2  240.98   12.40 
   0   5  -2  907.81   26.10 
   0   5  -2  945.31   24.00 
   0   5  -2  927.31   24.10 
  -1   5  -2 1569.84   40.80 
  -1   5  -2 1633.14   41.60 
  -1   5  -2 1634.74   44.90 
   1  -5   2 1601.34   40.70 
   1  -5   2 1606.14   39.20 
  -2   5  -2   42.40    7.30 
  -2   5  -2   36.20    6.50 
   2  -5   2   35.50    5.60 
  -3   5  -2  257.07   20.60 
  -3   5  -2  247.68   15.70 
   3  -5   2  240.58   14.50 
   3  -5   2  260.57   13.90 
  -4   5  -2  597.24   24.40 
   4  -5   2  615.94   24.10 
   4  -5   2  567.14   25.40 
  -5   5  -2   17.50   13.70 
   5  -5   2   30.90   13.20 
  -6   5  -2   -3.50   18.80 
   6  -5   2  -11.40   18.50 
   7   4  -2  120.19   24.60 
   6   4  -2   17.50   13.60 
   6   4  -2   20.40   15.60 
  -6  -4   2   27.60   11.80 
  -6  -4   2   25.20   15.00 
   5   4  -2  275.87   18.70 
   5   4  -2  210.68   19.00 
  -5  -4   2  253.07   16.20 
  -5  -4   2  267.67   14.30 
   4   4  -2  324.97   17.00 
   4   4  -2  320.47   15.80 
   4   4  -2  334.57   19.00 
  -4  -4   2  301.27   13.80 
  -4  -4   2  331.57   17.70 
  -4  -4   2  308.37   17.40 
   3   4  -2  220.58   11.30 
   3   4  -2  207.48   10.70 
   3   4  -2  211.18   14.60 
  -3  -4   2  208.68    8.50 
   2   4  -2   19.30    4.20 
   2   4  -2   22.60    3.40 
   2   4  -2   23.70    4.60 
  -2  -4   2   23.50    7.30 
   1   4  -2  313.67    9.50 
   1   4  -2  327.27   13.00 
   1   4  -2  307.17    9.40 
  -1  -4   2  302.37   12.70 
   0   4  -2 3227.18   78.69 
   0   4  -2 3272.67   80.39 
   0   4  -2 3217.78   78.69 
   0  -4   2 3235.98   80.19 
  -1   4  -2 1223.78   30.50 
  -1   4  -2 1160.88   31.30 
  -1   4  -2 1188.98   31.20 
   1  -4   2 1185.78   30.30 
   1  -4   2 1167.58   30.10 
   1  -4   2 1200.18   30.20 
  -2   4  -2 4079.39  102.49 
  -2   4  -2 4059.49  105.89 
  -2   4  -2 4197.78  102.79 
   2  -4   2 4154.18  101.89 
   2  -4   2 4214.88  102.09 
  -3   4  -2  357.26   22.20 
  -3   4  -2  315.17   15.30 
  -3   4  -2  305.67   14.80 
   3  -4   2  301.37   15.30 
   3  -4   2  305.07   14.80 
  -4   4  -2 1070.89   37.60 
  -4   4  -2 1038.00   34.20 
   4  -4   2 1006.10   32.00 
   4  -4   2 1013.40   33.90 
  -5   4  -2  871.51   31.20 
   5  -4   2  738.33   20.00 
   5  -4   2  763.82   29.40 
  -6   4  -2   98.29   18.10 
   6  -4   2   61.49    7.10 
   6  -4   2  116.69   18.10 
   6  -4   2   95.59    7.80 
   7   3  -2  588.64   35.50 
   7   3  -2  538.15   34.20 
  -7  -3   2  616.34   31.00 
   6   3  -2   96.89   15.30 
   6   3  -2   98.79   17.40 
  -6  -3   2  103.39   14.30 
   5   3  -2 1481.25   45.70 
   5   3  -2 1436.16   42.60 
  -5  -3   2 1415.86   41.50 
  -5  -3   2 1452.85   41.20 
   4   3  -2   29.60    8.60 
   4   3  -2   38.20    8.90 
   4   3  -2   37.80   10.30 
  -4  -3   2   16.80   10.30 
  -4  -3   2   26.70    7.00 
  -4  -3   2   28.70    7.20 
   3   3  -2   16.10    5.50 
   3   3  -2   15.30    6.20 
   3   3  -2   21.90    6.50 
  -3  -3   2   10.30    6.40 
  -3  -3   2   18.80    5.10 
   2   3  -2 2149.48   56.59 
   2   3  -2 2127.59   52.59 
   2   3  -2 2180.48   54.09 
   2   3  -2 2169.78   54.09 
  -2  -3   2 2182.68   53.09 
  -2  -3   2 2159.48   53.09 
   1   3  -2 4973.60  119.99 
   1   3  -2 4924.01  119.99 
   1   3  -2 5037.80  122.39 
   0   3  -2   73.89    4.60 
   0   3  -2   68.49    5.50 
   0   3  -2   69.59    4.50 
   0  -3   2   71.39    5.60 
   0  -3   2   61.09    2.90 
  -1   3  -2 1267.07   33.10 
  -1   3  -2 1289.17   33.30 
  -1   3  -2 1327.57   32.50 
  -1   3  -2 1255.47   35.70 
   1  -3   2 1273.67   32.30 
   1  -3   2 1270.17   32.80 
   1  -3   2 1312.57   32.80 
  -2   3  -2   -6.60    7.00 
  -2   3  -2    4.20    5.00 
  -2   3  -2    2.90    5.00 
   2  -3   2    9.30    2.30 
   2  -3   2    7.50    4.90 
   2  -3   2    4.40    4.60 
  -3   3  -2  424.26   16.90 
  -3   3  -2  435.56   17.00 
  -3   3  -2  442.76   19.80 
   3  -3   2  440.66   16.40 
   3  -3   2  434.76   12.70 
   3  -3   2  434.46   12.30 
   3  -3   2  406.66   16.50 
  -4   3  -2   -1.80    8.90 
  -4   3  -2  -15.10    9.50 
  -4   3  -2    2.60   11.40 
   4  -3   2    2.60    5.00 
   4  -3   2   -8.30    9.80 
   4  -3   2    5.00    8.70 
   4  -3   2    2.30    4.40 
  -5   3  -2  118.39   16.80 
   5  -3   2  151.78   10.90 
   5  -3   2  166.48   15.40 
  -6   3  -2   50.59   16.00 
   6  -3   2   93.29   11.70 
   6  -3   2   17.90    9.20 
   6  -3   2   37.60   15.40 
  -7   3  -2   11.70   22.40 
   7  -3   2   24.40   22.60 
   7   2  -2   33.30   20.10 
   7   2  -2   37.30   20.60 
  -7  -2   2   34.00   18.50 
   6   2  -2   90.29   16.60 
   6   2  -2   43.90   17.50 
  -6  -2   2   75.99   14.10 
   5   2  -2  629.84   26.10 
   5   2  -2  638.24   24.30 
  -5  -2   2  562.44   24.50 
  -5  -2   2  635.84   24.00 
   4   2  -2   -9.30    8.70 
   4   2  -2    1.20    8.30 
   4   2  -2   -1.40    7.00 
  -4  -2   2    0.60    8.80 
  -4  -2   2   -3.00    6.40 
  -4  -2   2   -7.60    7.50 
   3   2  -2   22.10    6.00 
   3   2  -2   28.50    6.00 
  -3  -2   2    8.80    5.50 
  -3  -2   2   31.80    7.80 
  -3  -2   2   22.60    5.90 
   2   2  -2 3456.35   83.29 
   2   2  -2 3363.36   84.09 
   2   2  -2 3412.96   85.19 
  -2  -2   2 3385.66   84.99 
  -2  -2   2 3364.36   82.69 
  -2  -2   2 3287.97   82.59 
   1   2  -2 4856.61  118.79 
   1   2  -2 5028.40  120.69 
   1   2  -2 4891.51  118.79 
   0   2  -2  900.71   22.80 
   0   2  -2  830.52   24.20 
   0   2  -2  906.81   22.70 
   0   2  -2  886.11   23.70 
   0  -2   2  911.01   23.70 
   0  -2   2  912.31   22.50 
   0  -2   2  866.21   22.40 
  -1   2  -2  460.35   13.70 
  -1   2  -2  440.96   13.20 
  -1   2  -2  419.86   12.50 
   1  -2   2  436.76   12.40 
   1  -2   2  455.25   13.30 
   1  -2   2  429.46   13.20 
  -2   2  -2  648.94   19.20 
  -2   2  -2  623.54   21.00 
  -2   2  -2  630.84   19.00 
   2  -2   2  619.54   18.80 
   2  -2   2  626.24   17.20 
   2  -2   2  611.74   18.80 
  -3   2  -2 2457.25   64.39 
  -3   2  -2 2423.66   64.09 
  -3   2  -2 2498.85   66.09 
   3  -2   2 2469.65   64.19 
   3  -2   2 2508.65   62.09 
   3  -2   2 2593.24   64.29 
  -4   2  -2  714.73   25.20 
  -4   2  -2  738.73   26.90 
   4  -2   2  752.42   24.80 
   4  -2   2  717.23   21.90 
   4  -2   2  715.83   25.30 
  -5   2  -2 1395.06   46.20 
  -5   2  -2 1570.24   45.20 
   5  -2   2 1487.05   41.10 
   5  -2   2 1465.95   44.30 
  -6   2  -2  204.28   19.10 
   6  -2   2  250.37   17.80 
   6  -2   2  276.27   21.40 
   7  -2   2  -17.00   21.40 
   7  -2   2  -18.50   14.30 
   7   1  -2  351.26   28.90 
  -7  -1   2  397.46   27.00 
   6   1  -2  119.09   16.20 
   6   1  -2   91.09   15.40 
  -6  -1   2  123.09    9.60 
  -6  -1   2  120.39    8.60 
   5   1  -2  137.29   13.80 
   5   1  -2  117.69   13.10 
  -5  -1   2  130.09    7.50 
  -5  -1   2  136.99   12.70 
  -5  -1   2  141.09    8.50 
  -5  -1   2  119.69   13.20 
   4   1  -2  304.57   14.80 
   4   1  -2  273.47   15.40 
  -4  -1   2  287.87    9.80 
  -4  -1   2  307.97   15.80 
  -4  -1   2  291.77    9.30 
  -4  -1   2  260.97   15.40 
  -4  -1   2  291.87   15.40 
   3   1  -2  632.04   20.50 
   3   1  -2  593.24   19.40 
   3   1  -2  604.44   19.30 
  -3  -1   2  581.54   15.50 
  -3  -1   2  616.74   20.40 
  -3  -1   2  597.94   15.70 
  -3  -1   2  613.64   19.40 
  -3  -1   2  612.44   18.90 
   2   1  -2  241.18    9.70 
   2   1  -2  240.48   10.90 
   2   1  -2  256.07   10.60 
  -2  -1   2  244.78    6.20 
  -2  -1   2  237.28   10.70 
  -2  -1   2  237.98    9.90 
  -2  -1   2  209.78   11.30 
   1   1  -2 3449.75   81.79 
   1   1  -2 3394.66   82.79 
   1   1  -2 3390.46   81.79 
   1   1  -2 3227.08   80.89 
  -1  -1   2 3375.26   81.59 
  -1  -1   2 3310.07   81.59 
  -2   1  -2 3007.60   75.59 
   2  -1   2 3090.69   75.49 
   2  -1   2 2973.40   75.59 
   2  -1   2 3070.79   77.09 
  -3   1  -2 4473.75  111.09 
  -3   1  -2 4389.16  111.99 
   3  -1   2 4522.05  112.69 
   3  -1   2 4472.25  110.89 
  -4   1  -2  369.36   17.80 
  -4   1  -2  347.87   16.80 
   4  -1   2  366.66   16.60 
   4  -1   2  365.56   14.80 
  -5   1  -2  212.18   20.40 
  -5   1  -2  209.58   15.70 
   5  -1   2  212.28   14.30 
   5  -1   2  174.48   14.70 
  -6   1  -2  168.98   17.60 
  -6   1  -2  223.28   21.70 
   6  -1   2  165.88   17.60 
   6  -1   2  174.58   15.40 
  -7   1  -2   65.19   19.30 
   7  -1   2   50.09   16.70 
   7   0  -2  106.89   20.30 
  -7   0   2   79.59   18.70 
  -7   0   2   95.79   11.20 
  -7   0   2  131.39   21.40 
   6   0  -2   35.60   14.20 
   6   0  -2   39.60   14.00 
  -6   0   2   34.30   10.30 
  -6   0   2   38.60    8.40 
  -6   0   2   67.89   15.50 
   5   0  -2  479.25   21.70 
   5   0  -2  458.35   21.10 
  -5   0   2  497.55   16.90 
  -5   0   2  461.65   21.10 
   4   0  -2    8.10    7.30 
   4   0  -2   -6.70    7.70 
   4   0  -2   13.70    7.70 
  -4   0   2   -3.20    8.70 
  -4   0   2    8.00    5.30 
  -4   0   2    7.00    7.80 
  -4   0   2   -8.90    7.00 
   3   0  -2  390.76   15.20 
   3   0  -2  390.36   15.20 
  -3   0   2  414.26   15.40 
  -3   0   2  406.06   12.40 
  -3   0   2  406.56   15.00 
  -3   0   2  422.16   15.10 
   2   0  -2  800.32   23.00 
   2   0  -2  780.22   22.60 
   2   0  -2  804.32   22.50 
  -2   0   2  808.92   22.90 
  -2   0   2  821.12   20.80 
  -2   0   2  799.22   22.50 
   0   0  -2 2260.67   53.59 
   0   0  -2 2204.98   53.89 
   0   0  -2 2155.08   54.09 
   0   0   2 2160.08   53.99 
   0   0   2 2168.38   53.49 
  -1   0  -2   50.89    4.60 
  -1   0  -2   63.79    5.10 
   1   0   2   55.19    5.80 
   1   0   2   43.10    4.80 
   1   0   2   62.39    4.20 
  -2   0  -2 4222.78  103.79 
   2   0   2 4221.68  104.69 
   2   0   2 4250.47  103.79 
  -3   0  -2  444.06   16.60 
  -3   0  -2  432.86   15.90 
  -3   0  -2  477.85   16.20 
   3   0   2  444.16   16.80 
   3   0   2  446.76   16.10 
  -4   0  -2  228.08   15.50 
  -4   0  -2  191.48   14.20 
  -4   0  -2  208.08   13.40 
   4   0   2  205.28   13.10 
   4   0   2  224.58   12.90 
  -5   0  -2  197.58   15.40 
  -5   0  -2  179.28   14.40 
   5   0   2  189.88   14.80 
   5   0   2  174.58   13.60 
  -6   0  -2   27.10   14.90 
  -6   0  -2   19.80   14.80 
   6   0   2   25.70   13.30 
   6   0   2   24.70   12.90 
  -7   0  -2  755.82   38.00 
   7   0   2  815.22   39.30 
   7   0   2  753.52   34.60 
   7  -1  -2  -25.30   17.70 
  -7   1   2    1.00   17.90 
  -7   1   2    2.40   12.50 
   6  -1  -2 1629.44   49.50 
   6  -1  -2 1572.74   48.20 
  -6   1   2 1505.75   48.70 
  -6   1   2 1585.44   46.60 
  -6   1   2 1559.04   44.70 
   5  -1  -2 1233.28   38.20 
   5  -1  -2 1201.98   36.80 
  -5   1   2 1172.28   36.10 
  -5   1   2 1251.67   38.00 
   4  -1  -2  478.65   18.70 
   4  -1  -2  498.25   19.30 
  -4   1   2  488.55   19.10 
  -4   1   2  486.65   17.90 
  -4   1   2  470.55   19.30 
  -4   1   2  469.95   18.60 
   3  -1  -2 3911.41  102.79 
   3  -1  -2 3984.80  100.79 
  -3   1   2 4003.40  100.79 
  -3   1   2 4201.68  101.29 
  -3   1   2 4195.38  103.39 
   2  -1  -2  626.84   18.40 
   2  -1  -2  584.34   18.30 
  -2   1   2  609.84   17.90 
  -2   1   2  630.04   18.50 
  -2   1   2  623.34   17.60 
   1  -1  -2  517.35   14.80 
   1  -1  -2  521.35   14.50 
   1  -1  -2  495.55   14.20 
   1  -1  -2  520.85   14.60 
  -1   1   2  484.85   14.50 
  -1   1   2  498.95   14.60 
  -1   1   2  496.45   14.50 
  -1   1   2  486.95   14.40 
   0  -1  -2 1394.16   36.00 
   0  -1  -2 1435.96   35.00 
   0  -1  -2 1465.25   35.00 
   0   1   2 1400.76   35.00 
   0   1   2 1402.86   35.70 
   0   1   2 1387.06   35.80 
   0   1   2 1374.36   34.90 
  -2  -1  -2    9.00    4.60 
  -2  -1  -2    6.70    4.20 
   2   1   2   -0.50    4.10 
   2   1   2    8.20    4.50 
  -3  -1  -2  160.18   10.40 
  -3  -1  -2  157.08    9.70 
   3   1   2  166.48   10.50 
   3   1   2  161.68   10.10 
   3   1   2  165.28    9.90 
  -4  -1  -2  309.67   15.80 
  -4  -1  -2  297.27   14.40 
  -4  -1  -2  292.27   13.90 
   4   1   2  278.87   14.70 
   4   1   2  272.47   14.80 
   4   1   2  259.27   14.20 
  -5  -1  -2  118.99   12.80 
  -5  -1  -2  116.09   13.40 
  -5  -1  -2   95.19   11.60 
   5   1   2   91.59   12.00 
   5   1   2  136.49   13.00 
  -6  -1  -2  491.55   25.10 
  -6  -1  -2  493.95   26.90 
   6   1   2  534.85   27.80 
   6   1   2  491.05   24.90 
  -7  -1  -2   75.29   20.20 
  -7  -1  -2   47.60   17.70 
   7   1   2   70.19   21.90 
   7   1   2   48.30   19.00 
   7  -2  -2   62.69   18.30 
  -7   2   2   61.99   15.90 
   6  -2  -2  648.74   29.10 
   6  -2  -2  558.94   26.70 
  -6   2   2  606.44   25.20 
  -6   2   2  652.73   31.30 
   5  -2  -2  744.83   29.40 
   5  -2  -2  755.32   26.10 
  -5   2   2  739.33   27.80 
  -5   2   2  742.13   28.10 
   4  -2  -2   17.60    9.10 
   4  -2  -2   14.70    8.30 
   4  -2  -2   18.60    7.00 
  -4   2   2   15.40    7.00 
  -4   2   2   18.10    8.40 
   3  -2  -2   83.79    8.10 
   3  -2  -2   87.39    8.60 
   3  -2  -2  101.99    8.20 
  -3   2   2   66.19    7.90 
  -3   2   2   95.99    8.30 
  -3   2   2   92.09    7.20 
   2  -2  -2  576.14   16.30 
   2  -2  -2  522.55   16.80 
   2  -2  -2  546.75   16.80 
  -2   2   2  518.95   16.80 
  -2   2   2  548.25   17.00 
  -2   2   2  526.85   16.80 
  -2   2   2  536.65   15.90 
   1  -2  -2 2297.97   58.09 
   1  -2  -2 2398.76   58.39 
   1  -2  -2 2364.76   58.09 
  -1   2   2 2349.06   58.19 
  -1   2   2 2398.96   58.29 
  -1   2   2 2301.37   58.19 
  -1   2   2 2359.26   58.99 
  -2  -2  -2   60.19    5.00 
  -2  -2  -2   66.09    5.40 
  -2  -2  -2   55.69    5.70 
   2   2   2   65.89    5.30 
   2   2   2   71.99    6.20 
   2   2   2   62.09    5.30 
  -3  -2  -2  365.26   14.00 
  -3  -2  -2  414.66   14.20 
   3   2   2  377.26   14.60 
   3   2   2  372.56   14.00 
   3   2   2  385.36   15.00 
  -4  -2  -2  436.36   16.70 
  -4  -2  -2  415.56   16.50 
  -4  -2  -2  448.46   16.70 
   4   2   2  442.96   17.50 
   4   2   2  400.06   17.00 
   4   2   2  447.26   18.00 
   4   2   2  402.86   18.10 
  -5  -2  -2   -2.80   11.20 
  -5  -2  -2    2.20    9.70 
  -5  -2  -2    1.50    9.00 
   5   2   2    8.70   10.10 
   5   2   2   -7.40    9.50 
  -6  -2  -2   20.80   13.90 
  -6  -2  -2   11.30   12.50 
   6   2   2    4.50   13.30 
   6   2   2   16.90   14.50 
  -7  -2  -2  117.59   20.10 
  -7  -2  -2  140.89   21.60 
   7   2   2  149.39   22.10 
   7   2   2  145.89   20.80 
   7  -3  -2    0.20   16.30 
   7  -3  -2   76.59   21.20 
  -7   3   2   59.29   18.30 
  -7   3   2   76.19   24.00 
   6  -3  -2   86.59   16.20 
   6  -3  -2   53.29   12.60 
  -6   3   2   46.20   17.20 
  -6   3   2   73.69   19.20 
  -6   3   2   73.69   14.60 
   5  -3  -2  569.74   24.60 
   5  -3  -2  562.04   21.60 
   4  -3  -2   28.70    6.90 
   4  -3  -2   20.60    9.00 
   4  -3  -2   46.50   10.10 
  -4   3   2   41.20    7.00 
  -4   3   2   24.70    9.30 
  -4   3   2   33.60   10.50 
   3  -3  -2  110.89    9.00 
   3  -3  -2  107.19    7.90 
   3  -3  -2  101.99    9.70 
  -3   3   2  100.59    8.90 
  -3   3   2  103.99    7.40 
  -3   3   2  111.69   10.20 
   2  -3  -2  610.64   17.50 
   2  -3  -2  602.04   18.70 
   2  -3  -2  602.44   18.40 
  -2   3   2  606.04   19.50 
  -2   3   2  588.94   18.70 
  -2   3   2  627.74   17.40 
  -2   3   2  631.54   18.90 
   1  -3  -2  797.22   21.20 
   1  -3  -2  781.62   21.20 
   1  -3  -2  790.22   21.80 
  -1   3   2  791.42   21.70 
  -1   3   2  796.12   21.60 
  -1   3   2  818.22   22.90 
  -1   3   2  807.62   21.50 
   0  -3  -2   51.89    2.60 
   0   3   2   58.99    4.00 
   0   3   2   59.59    4.10 
   0   3   2   47.30    5.20 
   0   3   2   64.49    6.00 
  -1  -3  -2 3344.17   82.39 
   1   3   2 3336.57   80.59 
   1   3   2 3294.97   82.49 
   1   3   2 3332.77   80.59 
  -2  -3  -2  562.34   15.30 
  -2  -3  -2  553.74   15.20 
   2   3   2  581.14   17.60 
   2   3   2  544.05   16.20 
   2   3   2  522.55   16.20 
  -3  -3  -2  205.28    9.60 
   3   3   2  186.18   10.50 
   3   3   2  199.18   10.50 
   3   3   2  175.38   12.40 
   3   3   2  172.08   10.00 
  -4  -3  -2  693.03   22.10 
  -4  -3  -2  749.33   23.30 
  -4  -3  -2  694.13   22.10 
   4   3   2  682.53   22.80 
   4   3   2  678.83   22.60 
   4   3   2  653.03   23.30 
   4   3   2  677.83   25.10 
  -5  -3  -2  259.17   22.50 
  -5  -3  -2  273.47   16.20 
  -5  -3  -2  260.97   15.70 
   5   3   2  285.27   19.60 
   5   3   2  261.07   16.90 
   5   3   2  269.57   16.10 
  -6  -3  -2   72.89   14.10 
  -6  -3  -2   84.59   13.00 
   6   3   2   76.69   14.60 
   6   3   2   89.09   16.00 
  -7  -3  -2    1.80   17.40 
   7   3   2    7.10   18.00 
   7   3   2   -9.20   18.60 
   6  -4  -2   24.00   10.40 
   6  -4  -2   42.30   16.30 
  -6   4   2   35.20   15.70 
  -6   4   2   34.00   16.20 
   5  -4  -2  664.93   22.10 
   5  -4  -2  631.14   26.70 
  -5   4   2  662.13   26.80 
  -5   4   2  672.33   27.80 
  -5   4   2  649.74   30.90 
   4  -4  -2 1595.24   43.80 
   4  -4  -2 1441.06   43.00 
   4  -4  -2 1500.65   39.50 
  -4   4   2 1456.75   43.50 
   3  -4  -2   70.09    8.50 
   3  -4  -2   70.19    5.70 
   3  -4  -2   71.59    8.70 
  -3   4   2   76.09    9.40 
  -3   4   2   58.29    9.00 
  -3   4   2   67.19    5.30 
   2  -4  -2 3844.62   92.89 
   2  -4  -2 3727.43   93.69 
   2  -4  -2 3837.02   93.69 
  -2   4   2 3746.83   94.19 
  -2   4   2 3804.02   95.89 
  -2   4   2 3819.32   94.39 
  -2   4   2 3787.72   92.59 
   1  -4  -2  442.16   12.60 
   1  -4  -2  421.26   12.50 
  -1   4   2  440.96   13.50 
  -1   4   2  440.06   16.10 
  -1   4   2  419.26   13.60 
  -1   4   2  422.86   13.50 
   0  -4  -2  636.64   19.60 
   0   4   2  641.94   19.90 
   0   4   2  612.84   16.40 
   0   4   2  620.44   16.50 
   1   4   2 6118.49  146.89 
   1   4   2 6122.29  149.69 
   2   4   2  642.34   18.60 
   2   4   2  692.73   20.50 
   2   4   2  663.93   18.60 
  -3  -4  -2  612.54   17.40 
  -3  -4  -2  595.94   17.20 
  -3  -4  -2  652.93   21.20 
   3   4   2  605.04   19.20 
   3   4   2  607.14   19.00 
   3   4   2  633.14   21.80 
   3   4   2  609.94   20.00 
  -4  -4  -2  655.13   20.30 
  -4  -4  -2  666.13   20.30 
  -4  -4  -2  612.64   20.90 
   4   4   2  675.83   22.00 
   4   4   2  602.64   25.20 
   4   4   2  639.84   22.40 
   4   4   2  636.44   22.30 
  -5  -4  -2 1127.79   34.00 
  -5  -4  -2 1132.49   33.50 
   5   4   2 1094.69   36.10 
   5   4   2 1144.29   34.20 
   5   4   2 1203.88   39.70 
  -6  -4  -2   -2.60   10.40 
  -6  -4  -2   -9.70   12.30 
  -6  -4  -2    5.30   14.80 
   6   4   2    5.80   12.80 
   6   4   2    7.70   15.70 
  -7  -4  -2  165.28   20.90 
   7   4   2  264.77   27.10 
   7   4   2  286.77   27.10 
   6  -5  -2  885.71   36.50 
   6  -5  -2  881.21   24.60 
  -6   5   2  926.51   38.20 
  -6   5   2  957.30   37.50 
   5  -5  -2   21.30    5.30 
   5  -5  -2  -12.10   11.70 
  -5   5   2   21.50   13.50 
  -5   5   2   23.70   13.70 
   4  -5  -2  537.55   21.60 
   4  -5  -2  521.55   15.90 
   4  -5  -2  564.44   24.00 
  -4   5   2  581.54   24.20 
  -4   5   2  600.14   23.30 
   3  -5  -2  503.15   19.00 
   3  -5  -2  517.75   19.00 
  -3   5   2  507.65   19.40 
  -3   5   2  502.65   14.40 
  -3   5   2  539.15   21.50 
   2  -5  -2   25.30    5.50 
  -2   5   2   18.50    6.00 
  -2   5   2   24.40    6.40 
  -2   5   2   21.60    4.00 
  -2   5   2   14.10    7.60 
   1  -5  -2 1388.76   33.90 
   1  -5  -2 1377.76   33.90 
  -1   5   2 1347.37   35.80 
  -1   5   2 1392.16   35.80 
  -1   5   2 1394.36   36.40 
   0   5   2   -1.10    6.10 
   0   5   2    1.00    2.60 
   0   5   2    1.90    2.80 
  -1  -5  -2  321.57   13.50 
   1   5   2  331.67    9.20 
   1   5   2  320.07    9.10 
   1   5   2  334.87   13.50 
  -2  -5  -2  888.81   26.10 
   2   5   2  888.01   23.70 
   2   5   2  891.01   23.60 
   2   5   2  898.01   26.40 
  -3  -5  -2   20.30    6.40 
   3   5   2   15.90    6.10 
   3   5   2   20.20    5.80 
   3   5   2   16.60    7.10 
   3   5   2   24.70    6.70 
  -4  -5  -2  274.17   10.20 
  -4  -5  -2  257.47   10.10 
  -4  -5  -2  274.77   14.00 
   4   5   2  279.47   16.30 
   4   5   2  265.47   16.00 
   4   5   2  266.87   14.60 
   4   5   2  265.77   13.60 
  -5  -5  -2   60.59    9.60 
  -5  -5  -2   72.39   11.10 
  -5  -5  -2   67.69    8.60 
   5   5   2   68.09   10.20 
   5   5   2   79.19   11.40 
  -6  -5  -2   72.99   11.50 
  -6  -5  -2   34.20   12.50 
  -6  -5  -2   39.50   11.40 
   6   5   2   72.99   14.80 
   6   5   2   59.69   18.20 
  -7  -5  -2   -8.20   15.80 
   7   5   2   12.10   37.10 
   6  -6  -2  268.37   24.50 
  -6   6   2  294.97   25.90 
   5  -6  -2   -0.60   14.00 
  -5   6   2   21.10   14.30 
  -5   6   2    9.50   14.50 
   4  -6  -2  260.57   19.90 
   4  -6  -2  280.17   17.90 
  -4   6   2  293.37   20.20 
  -4   6   2  286.37   18.70 
   3  -6  -2 1120.99   32.00 
  -3   6   2 1067.99   35.70 
  -3   6   2 1111.29   33.20 
  -3   6   2 1067.99   34.20 
   2  -6  -2 1861.21   50.39 
  -2   6   2 1907.21   49.99 
  -2   6   2 1917.51   47.80 
  -2   6   2 1926.61   53.39 
  -1   6   2 8256.47  208.38 
  -1   6   2 8393.16  204.78 
  -1   6   2 8382.06  205.48 
  -1   6   2 8866.81  205.78 
   0   6   2  383.06   11.30 
   0   6   2  393.36   11.50 
   0   6   2  383.06   16.50 
   1   6   2  162.58    5.40 
   1   6   2  161.58    6.80 
   1   6   2  174.68   13.30 
  -2  -6  -2 1661.43   44.90 
   2   6   2 1679.33   41.30 
   2   6   2 1624.24   46.60 
   2   6   2 1628.84   45.10 
   2   6   2 1636.84   41.30 
  -3  -6  -2 2959.30   75.19 
   3   6   2 2971.20   75.69 
   3   6   2 2912.91   73.49 
   3   6   2 2924.31   73.39 
   3   6   2 2908.91   78.29 
  -4  -6  -2  938.31   28.80 
   4   6   2  913.21   29.30 
   4   6   2  925.91   28.60 
   4   6   2  935.41   34.00 
   4   6   2  938.21   29.30 
  -5  -6  -2  254.17   15.90 
   5   6   2  262.27   18.30 
   5   6   2  263.57   21.30 
   5   6   2  252.47   16.40 
  -6  -6  -2  151.58   12.60 
   6   6   2  153.58   21.60 
   6   6   2  142.69   17.00 
   6   6   2  165.18   13.60 
   5  -7  -2    6.50   15.10 
  -5   7   2   19.50   17.10 
  -5   7   2    3.90   15.20 
   4  -7  -2   58.29   11.60 
  -4   7   2   40.00   13.50 
   3  -7  -2  892.21   26.00 
  -3   7   2  846.72   31.80 
  -3   7   2  876.61   28.60 
  -3   7   2  809.22   30.20 
   2  -7  -2 1637.94   41.70 
   2  -7  -2 1860.41   43.70 
  -2   7   2 1672.93   45.60 
  -2   7   2 1698.73   49.10 
  -2   7   2 1645.54   43.10 
  -2   7   2 1672.13   45.90 
  -1   7   2 1098.89   29.70 
  -1   7   2 1079.69   31.10 
  -1   7   2 1098.29   33.80 
  -1   7   2 1086.29   29.90 
   0   7   2  102.89   11.10 
   0   7   2  107.59    6.50 
   0   7   2  115.69    6.20 
   1   7   2   10.20    3.60 
   1   7   2   12.60    7.40 
   1   7   2    5.90    7.20 
   1   7   2   11.40    2.40 
   2   7   2  172.18    7.80 
   2   7   2  172.08    7.60 
   2   7   2  167.78   13.70 
   2   7   2  197.88   13.10 
   3   7   2 1180.88   35.60 
   3   7   2 1207.88   39.00 
   3   7   2 1202.38   32.20 
   3   7   2 1158.98   32.50 
  -4  -7  -2   42.20   10.20 
   4   7   2   28.40   10.30 
   4   7   2   32.20    8.60 
   5   7   2   20.00   15.60 
   5   7   2   28.20   11.90 
   5   7   2   36.00   11.10 
   6   7   2    8.70   10.80 
   6   7   2   -0.30   15.30 
   6   7   2   18.90   19.80 
   5  -8  -2   19.80   16.30 
  -5   8   2   26.00   17.80 
  -5   8   2   27.70   20.10 
   4  -8  -2 1062.79   35.20 
   4  -8  -2 1037.70   32.90 
  -4   8   2 1059.49   36.60 
  -4   8   2 1054.99   40.50 
   3  -8  -2   -5.30    6.50 
  -3   8   2    2.70   11.00 
  -3   8   2   14.60   10.70 
  -2   8   2  103.69   12.40 
  -2   8   2   98.89   11.10 
  -2   8   2   93.89    7.20 
  -2   8   2   95.69   10.00 
  -2   8   2  107.19    7.70 
  -1   8   2  469.35   16.40 
  -1   8   2  468.35   22.40 
  -1   8   2  433.76   16.80 
  -1   8   2  448.26   16.60 
  -1   8   2  483.55   18.50 
   0   8   2   40.90    4.90 
   0   8   2   40.50   10.70 
   0   8   2   35.60    5.10 
   1   8   2 1079.79   27.00 
   1   8   2 1088.59   27.00 
   1   8   2 1118.39   34.70 
   1   8   2 1055.29   33.80 
   2   8   2   48.10    4.60 
   2   8   2   54.29    4.90 
   2   8   2   56.19   10.30 
   2   8   2   48.00   11.10 
   3   8   2   50.69   13.40 
   3   8   2   61.69    7.20 
   3   8   2   54.19    7.80 
   3   8   2   65.09   11.00 
   4   8   2  191.38   13.70 
   4   8   2  175.48   12.30 
   4   8   2  220.08   19.90 
   4   8   2  178.78   14.40 
   5   8   2    8.40   12.00 
   5   8   2   17.00   14.40 
   5   8   2   -3.60   17.20 
   6   8   2  965.90   46.10 
   6   8   2  983.70   33.20 
   6   8   2 1041.00   38.70 
   4  -9  -2   10.30   10.00 
  -4   9   2    8.40   17.90 
  -4   9   2    8.10   16.30 
  -3   9   2  173.08   17.10 
  -3   9   2  140.49   14.80 
  -2   9   2   -0.90   12.40 
  -2   9   2   -8.30    6.20 
  -2   9   2  -11.50    8.80 
  -2   9   2   -1.40    4.80 
  -1   9   2  233.58   15.20 
  -1   9   2  210.38   13.20 
  -1   9   2  236.78   18.70 
  -1   9   2  217.08   12.80 
  -1   9   2  234.58   13.50 
   0   9   2 1564.24   40.00 
   0   9   2 1523.05   39.80 
   0   9   2 1563.34   44.40 
   0   9   2 1580.54   47.60 
   1   9   2  608.74   16.10 
   1   9   2  599.84   24.00 
   1   9   2  581.94   25.20 
   1   9   2  597.44   16.10 
   2   9   2  352.26   19.80 
   2   9   2  351.96   21.20 
   2   9   2  357.66   11.50 
   2   9   2  353.16   11.30 
   3   9   2  189.88   12.40 
   3   9   2  190.88   11.40 
   3   9   2  200.68   16.10 
   3   9   2  186.58   17.80 
   4   9   2   11.50   11.30 
   4   9   2   30.30    9.60 
   4   9   2   29.10   13.00 
   4   9   2   27.00   16.80 
   5   9   2   70.29   14.80 
   5   9   2   57.79   13.50 
   5   9   2   68.19   21.00 
  -4  10   2   76.89   17.80 
  -3  10   2  149.09   18.40 
  -2  10   2  129.29   18.50 
  -2  10   2  122.59   15.40 
  -2  10   2  112.09    8.80 
  -2  10   2  115.49    8.70 
  -2  10   2  120.59   12.90 
  -1  10   2   -0.80   13.50 
  -1  10   2   24.50   11.20 
  -1  10   2   15.00    9.40 
  -1  10   2   -2.20    8.60 
  -1  10   2   22.00   14.80 
   0  10   2   60.49   11.20 
   0  10   2   72.39    7.20 
   1  10   2   63.89   13.50 
   1  10   2   66.49   13.20 
   1  10   2   72.69    5.30 
   1  10   2   70.29    5.40 
   2  10   2  407.36   23.80 
   2  10   2  382.26   12.80 
   2  10   2  409.56   12.60 
   2  10   2  423.46   23.20 
   3  10   2  329.37   21.40 
   3  10   2  319.17   13.90 
   3  10   2  279.67   22.70 
   3  10   2  288.57   14.80 
   4  10   2   17.50   12.60 
   4  10   2   10.90   18.30 
   4  10   2    8.10   14.30 
   4  10   2   19.00   10.40 
   5  10   2   25.60   16.30 
   5  10   2   25.00   14.70 
   5  10   2   32.60   22.70 
  -3  11   2   76.49   17.40 
  -3  11   2   97.19   22.40 
  -2  11   2   58.89    6.30 
  -2  11   2   72.59   19.50 
  -2  11   2   67.09   13.90 
  -2  11   2   57.19    7.70 
  -1  11   2   37.30   12.00 
  -1  11   2   53.19   14.10 
  -1  11   2   24.90   12.30 
  -1  11   2   11.90   16.80 
  -1  11   2   25.40   10.00 
   0  11   2  191.98   20.90 
   0  11   2  193.98   13.60 
   0  11   2  196.68   16.40 
   0  11   2  194.88   12.40 
   1  11   2   98.09    6.90 
   1  11   2  106.89   17.40 
   1  11   2  114.59   16.30 
   1  11   2  105.79    6.80 
   2  11   2   74.09   16.90 
   2  11   2   75.89    5.80 
   2  11   2   58.09   16.00 
   2  11   2   68.59    6.20 
   3  11   2    1.80    8.70 
   3  11   2   25.20   17.80 
   3  11   2    5.20    7.70 
   3  11   2   -0.30   15.90 
   4  11   2   -0.60   17.60 
   4  11   2   -2.90   22.20 
   4  11   2  -19.40   10.90 
  -2  12   2  374.36   24.50 
  -2  12   2  404.66   30.20 
  -1  12   2  152.48   14.40 
  -1  12   2  129.79   14.70 
  -1  12   2  187.38   19.60 
  -1  12   2  133.79   23.20 
   0  12   2   21.70    9.20 
   0  12   2   17.50   18.90 
   0  12   2   22.60   10.50 
   0  12   2   15.60   14.00 
   1  12   2  413.56   14.60 
   1  12   2  482.55   33.00 
   1  12   2  413.76   30.00 
   1  12   2  413.36   15.20 
   2  12   2  344.47   25.80 
   2  12   2  299.17   11.30 
   2  12   2  319.97   25.60 
   3  12   2  -21.50   19.50 
   3  12   2   10.80   19.70 
   3  12   2    4.10    9.70 
   2  12  -3  123.19   23.80 
   2  12  -3  163.18   22.60 
   2  12  -3  152.38   13.80 
   1  12  -3   16.40   10.70 
   1  12  -3   32.00   19.80 
   1  12  -3   26.60   18.70 
   0  12  -3  201.78   20.70 
   0  12  -3  313.27   26.90 
   0  12  -3  258.57   19.90 
  -1  12  -3   30.90   14.90 
   3  11  -3  742.43   27.80 
   3  11  -3  759.92   31.60 
   3  11  -3  764.82   40.30 
   2  11  -3   41.50   18.40 
   2  11  -3   49.70   15.30 
   2  11  -3   47.60    9.20 
   2  11  -3   49.50   11.60 
   1  11  -3   15.00   16.00 
   1  11  -3    3.40   15.70 
   1  11  -3   18.70    9.50 
   1  11  -3   11.80    8.50 
   0  11  -3  341.37   19.00 
   0  11  -3  269.67   22.40 
   0  11  -3  316.07   23.60 
   0  11  -3  317.67   17.70 
  -1  11  -3  246.98   19.10 
  -1  11  -3  254.47   18.10 
  -1  11  -3  179.48   16.30 
  -2  11  -3  235.88   18.90 
   4  10  -3   12.80   10.50 
   4  10  -3   14.30   18.30 
   4  10  -3    6.20   12.30 
   4  10  -3   14.10   18.30 
   3  10  -3   27.90   16.50 
   3  10  -3   32.30   12.20 
   3  10  -3   35.30   11.60 
   2  10  -3   60.79   13.60 
   2  10  -3   60.79    8.50 
   2  10  -3   49.90   16.00 
   2  10  -3   67.69   10.20 
   1  10  -3    4.10    7.60 
   1  10  -3   -1.60   13.20 
   1  10  -3   -3.60   12.10 
   1  10  -3   -3.90    7.00 
   0  10  -3   30.60    9.30 
   0  10  -3    7.10   11.40 
   0  10  -3    9.50    8.50 
  -1  10  -3 1518.25   45.50 
  -1  10  -3 1454.35   42.40 
  -2  10  -3  441.06   23.00 
  -3  10  -3  442.76   27.00 
   5   9  -3  174.58   21.70 
   5   9  -3  156.08   18.70 
   4   9  -3   23.80    8.00 
   4   9  -3   42.50   14.30 
   4   9  -3   36.20   11.50 
   4   9  -3   39.40   18.90 
   3   9  -3   60.29   12.30 
   3   9  -3   75.09   10.80 
   3   9  -3   58.99   16.60 
   3   9  -3   76.19   14.10 
   2   9  -3   63.69   13.80 
   2   9  -3   51.49   11.10 
   2   9  -3   64.99    9.00 
   2   9  -3   58.79   17.00 
   2   9  -3   61.49    7.60 
   1   9  -3 1237.48   39.10 
   1   9  -3 1231.08   40.30 
   1   9  -3 1250.07   33.50 
   1   9  -3 1276.27   34.20 
   0   9  -3 1512.65   40.70 
   0   9  -3 1516.75   44.40 
   0   9  -3 1519.15   40.60 
  -1   9  -3   91.39   11.20 
  -1   9  -3   76.39    9.80 
  -1   9  -3   92.39   10.20 
  -2   9  -3   49.60   13.60 
  -2   9  -3   45.30   11.50 
  -4   9  -3  330.37   25.50 
   4  -9   3  298.27   16.50 
   5   8  -3   12.10   13.20 
   5   8  -3   12.50   19.50 
   4   8  -3   62.59   14.30 
   4   8  -3   66.69   10.80 
   4   8  -3   75.09   15.70 
   4   8  -3   57.09    6.60 
   4   8  -3   73.59    6.40 
   3   8  -3  432.06   18.20 
   3   8  -3  452.45   20.20 
   3   8  -3  447.46   17.80 
   3   8  -3  428.56   18.10 
   2   8  -3   28.50    8.70 
   2   8  -3   31.30    7.60 
   2   8  -3   30.40    6.30 
   2   8  -3   24.60   12.00 
   1   8  -3 1045.40   28.40 
   1   8  -3 1045.60   33.90 
   0   8  -3  397.26   18.40 
   0   8  -3  399.16   14.90 
   0   8  -3  395.96   15.00 
  -1   8  -3  103.59    9.20 
  -1   8  -3  108.89   10.20 
  -2   8  -3 1338.07   40.00 
  -2   8  -3 1379.26   39.60 
  -3   8  -3  247.48   17.70 
   3  -8   3  245.38   12.20 
  -4   8  -3  408.46   25.00 
   4  -8   3  430.46   22.20 
  -5   8  -3   24.20   19.20 
   5  -8   3   10.30   17.80 
   6   7  -3  365.26   31.00 
   6   7  -3  399.56   28.00 
   5   7  -3   24.50   12.90 
   5   7  -3   -9.60   17.20 
   4   7  -3   45.90    9.80 
   4   7  -3   62.09   16.00 
   3   7  -3  233.88   12.70 
   3   7  -3  244.08   18.80 
   3   7  -3  248.48   14.10 
   3   7  -3  225.98   11.70 
   2   7  -3  138.19    9.20 
   2   7  -3  142.79   11.40 
   2   7  -3  176.18   14.30 
   2   7  -3  149.79   14.00 
   2   7  -3  147.39   10.50 
  -2  -7   3  167.78   14.40 
   1   7  -3    7.00    4.70 
   1   7  -3   11.60    8.80 
   1   7  -3   11.80    4.80 
  -1  -7   3    8.90    8.90 
   0   7  -3  219.18   10.80 
   0   7  -3  226.08   10.40 
   0   7  -3  241.98   13.90 
   0  -7   3  239.68   13.60 
  -1   7  -3   15.90   13.20 
  -1   7  -3   12.70    6.80 
  -1   7  -3    8.80    6.80 
  -1   7  -3    3.00    6.00 
  -2   7  -3   67.89    9.90 
  -2   7  -3   62.69   10.40 
   2  -7   3   54.89    4.50 
   2  -7   3   53.89    4.50 
  -3   7  -3  693.43   27.00 
   3  -7   3  708.33   23.00 
   3  -7   3  674.33   23.90 
  -4   7  -3   -3.40   13.80 
   4  -7   3   -0.40   14.90 
   4  -7   3    3.70   11.40 
  -5   7  -3  200.68   22.40 
   5  -7   3  206.68   21.70 
   6   6  -3   11.00   16.70 
   6   6  -3   29.90   20.60 
   5   6  -3   28.70   16.50 
   5   6  -3   37.00   12.50 
   4   6  -3   26.60   15.60 
   4   6  -3    5.40    8.90 
   3   6  -3  313.67   14.40 
   3   6  -3  312.07   20.20 
   3   6  -3  378.26   12.70 
   3   6  -3  323.37   11.70 
   3   6  -3  338.57   15.50 
   2   6  -3   24.90    5.90 
   2   6  -3   34.80    8.00 
   2   6  -3   37.50    5.50 
   2   6  -3   41.10    6.90 
   2   6  -3   24.50    7.30 
   1   6  -3  116.89    7.30 
   1   6  -3  118.19    7.30 
   1   6  -3  113.19   10.40 
  -1  -6   3  118.09   10.60 
   0   6  -3   59.39    5.80 
   0   6  -3   57.19   10.30 
   0   6  -3   55.09    7.30 
   0   6  -3   48.70    6.30 
   0  -6   3   56.89    7.70 
  -1   6  -3   51.49    6.40 
  -1   6  -3   71.59    7.20 
  -1   6  -3   58.59    7.10 
   1  -6   3   53.79    6.10 
  -2   6  -3  950.60   28.50 
  -2   6  -3  964.40   28.40 
  -2   6  -3  889.61   23.60 
  -2   6  -3  780.62   36.00 
   2  -6   3  948.31   25.60 
  -3   6  -3 1196.48   35.70 
  -3   6  -3 1072.59   35.50 
   3  -6   3 1160.38   34.00 
   3  -6   3 1209.08   33.80 
   4  -6   3  153.58   16.50 
   4  -6   3  142.19   14.40 
  -5   6  -3    2.20   15.20 
  -6   6  -3  142.19   22.90 
   6  -6   3  174.98   22.40 
   6   5  -3  476.15   31.00 
   6   5  -3  433.76   25.60 
   5   5  -3  229.78   16.90 
   5   5  -3  230.08   20.90 
   4   5  -3   54.79   13.30 
   4   5  -3   33.20    8.40 
  -4  -5   3   34.40    5.00 
  -4  -5   3   40.10    5.00 
   3   5  -3   17.60    3.10 
   3   5  -3   11.80    6.30 
   3   5  -3    4.70    9.80 
   3   5  -3   11.10    7.00 
   2   5  -3  715.43   20.80 
   2   5  -3  674.13   24.90 
   2   5  -3  701.63   21.50 
   2   5  -3  781.82   22.20 
  -2  -5   3  738.03   25.30 
   1   5  -3  601.94   17.00 
   1   5  -3  636.04   21.00 
   1   5  -3  585.74   19.90 
   1   5  -3  583.74   17.00 
  -1  -5   3  590.34   20.50 
   0   5  -3  610.34   17.80 
   0   5  -3  615.64   17.80 
   0   5  -3  612.24   22.00 
   0   5  -3  618.84   19.90 
   0  -5   3  624.04   19.50 
  -1   5  -3   81.29    9.70 
  -1   5  -3   86.89    7.00 
  -1   5  -3   90.89    7.10 
  -1   5  -3   95.99    7.50 
   1  -5   3   78.79    5.90 
   1  -5   3   83.29    6.20 
   1  -5   3   84.19    5.50 
  -2   5  -3  428.76   16.20 
  -2   5  -3  418.16   16.10 
   2  -5   3  443.06   15.10 
   2  -5   3  420.86   12.00 
   2  -5   3  421.46   15.10 
  -3   5  -3 2051.89   56.69 
  -3   5  -3 2102.39   61.89 
  -3   5  -3 2127.39   57.19 
   3  -5   3 2099.19   55.19 
   3  -5   3 2116.19   55.79 
  -4   5  -3 1373.96   42.20 
   4  -5   3 1330.27   42.20 
   4  -5   3 1438.96   41.50 
  -5   5  -3  -14.70   13.50 
  -6   5  -3   49.50   21.00 
   6  -5   3   33.30   20.70 
   6   4  -3  266.17   20.20 
   6   4  -3  271.67   24.10 
  -6  -4   3  324.47   21.00 
   5   4  -3   16.90   10.70 
   5   4  -3    8.70   14.60 
  -5  -4   3   24.10   10.10 
  -5  -4   3   35.40   10.60 
   4   4  -3   43.70   12.00 
   4   4  -3   31.40    9.10 
  -4  -4   3   47.60    7.90 
   3   4  -3  138.29   10.10 
   3   4  -3  123.49    9.70 
   3   4  -3  138.99   11.40 
  -3  -4   3  138.69    7.60 
  -3  -4   3  130.69    8.00 
   2   4  -3   39.40    8.20 
   2   4  -3   40.50    5.80 
   2   4  -3   45.60    5.60 
   2   4  -3   40.40    4.60 
  -2  -4   3   40.70    2.80 
  -2  -4   3   42.70    8.30 
   1   4  -3  728.83   22.90 
   1   4  -3  691.73   21.60 
   1   4  -3  729.33   19.80 
   1   4  -3  706.13   19.70 
  -1  -4   3  737.83   22.60 
   0   4  -3   -0.10    5.60 
   0   4  -3   13.80    5.50 
   0   4  -3   18.10    4.10 
   0   4  -3   11.80    4.00 
   0  -4   3   12.50    2.00 
  -1   4  -3  108.29   10.50 
  -1   4  -3  106.19    7.40 
  -1   4  -3  108.79    8.10 
  -1   4  -3  117.59    7.20 
   1  -4   3  113.19    6.90 
   1  -4   3  117.39    7.00 
   1  -4   3  124.19    7.00 
  -2   4  -3  224.28   12.60 
   2  -4   3  240.58   11.30 
   2  -4   3  247.68    8.30 
   2  -4   3  233.38   11.50 
  -3   4  -3  528.25   24.30 
  -3   4  -3  521.35   20.10 
   3  -4   3  549.25   19.10 
   3  -4   3  521.85   14.10 
   3  -4   3  532.45   14.40 
   3  -4   3  545.45   20.40 
  -4   4  -3   35.10   10.70 
   4  -4   3   27.30   12.70 
   4  -4   3   31.70    9.90 
   4  -4   3   29.80    4.70 
   4  -4   3   30.00    3.70 
  -5   4  -3  468.45   25.00 
   5  -4   3  476.75   14.20 
   5  -4   3  494.85   14.10 
  -6   4  -3  135.59   20.10 
   6  -4   3  135.49   19.00 
   6  -4   3  140.79    8.10 
   7   3  -3  325.37   29.30 
   6   3  -3  185.48   20.50 
   6   3  -3  181.08   18.10 
  -6  -3   3  165.88   15.60 
   5   3  -3  725.43   29.80 
   5   3  -3  698.73   26.60 
  -5  -3   3  708.03   25.20 
   4   3  -3  671.83   24.70 
   4   3  -3  612.54   23.80 
   4   3  -3  609.74   22.10 
  -4  -3   3  642.64   24.30 
  -4  -3   3  634.24   21.30 
   3   3  -3  128.09   11.20 
   3   3  -3  138.89   10.60 
   3   3  -3  109.99    8.70 
  -3  -3   3  126.19   11.60 
  -3  -3   3  116.49    8.40 
  -3  -3   3  138.19    9.70 
   2   3  -3 5704.93  143.59 
   2   3  -3 5743.23  139.39 
   2   3  -3 6040.50  141.19 
   2   3  -3 5829.62  141.09 
  -2  -3   3 5744.03  139.99 
  -2  -3   3 5703.63  139.99 
   1   3  -3    7.60    3.70 
   1   3  -3    1.60    5.70 
   1   3  -3    7.40    4.20 
   1   3  -3    5.50    3.70 
  -1  -3   3    1.30    4.20 
  -1  -3   3    5.80    2.80 
  -1  -3   3    2.80    2.80 
   0   3  -3  351.86   12.50 
   0   3  -3  336.37   11.10 
   0   3  -3  358.36   11.30 
   0  -3   3  320.07   10.30 
   0  -3   3  355.96   12.50 
   0  -3   3  348.37   10.30 
  -1   3  -3 3273.07   81.09 
  -1   3  -3 3312.37   81.39 
  -1   3  -3 3313.57   83.79 
  -1   3  -3 3298.97   81.49 
   1  -3   3 3236.88   80.79 
   1  -3   3 3273.77   80.79 
   1  -3   3 3329.17   80.89 
  -2   3  -3  501.35   18.40 
  -2   3  -3  470.15   16.30 
  -2   3  -3  487.55   16.50 
   2  -3   3  456.65   14.00 
   2  -3   3  456.65   16.20 
   2  -3   3  495.95   16.00 
  -3   3  -3 1696.13   45.60 
  -3   3  -3 1654.33   45.30 
  -3   3  -3 1639.04   48.10 
   3  -3   3 1634.94   42.10 
   3  -3   3 1637.64   45.30 
   3  -3   3 1673.33   44.80 
  -4   3  -3 2651.73   73.49 
  -4   3  -3 2664.23   70.59 
   4  -3   3 2662.93   69.99 
   4  -3   3 2654.73   66.59 
   4  -3   3 2628.14   70.19 
   4  -3   3 2616.04   66.09 
  -5   3  -3 1104.19   36.40 
   5  -3   3  964.70   37.30 
   5  -3   3 1081.59   30.20 
  -6   3  -3   -0.30   15.40 
   6  -3   3    0.50    9.00 
   6  -3   3   -2.90   15.10 
   6  -3   3   34.90   11.60 
   7   2  -3  128.39   23.70 
  -7  -2   3   94.99   19.60 
   6   2  -3   65.99   15.00 
   6   2  -3   64.49   16.70 
  -6  -2   3   85.29   13.60 
   5   2  -3  442.06   21.00 
   5   2  -3  453.05   20.90 
  -5  -2   3  414.56   19.30 
  -5  -2   3  453.15   22.30 
   4   2  -3  548.85   20.40 
   4   2  -3  554.44   22.60 
   4   2  -3  542.65   20.80 
  -4  -2   3  500.55   19.00 
  -4  -2   3  518.85   22.40 
  -4  -2   3  574.14   19.50 
   3   2  -3 6238.58  155.68 
   3   2  -3 6024.20  153.48 
  -3  -2   3 6512.35  153.18 
  -3  -2   3 6346.06  152.98 
  -3  -2   3 6225.28  155.48 
   2   2  -3  946.61   25.70 
   2   2  -3  910.51   27.70 
   2   2  -3  930.41   25.40 
   2   2  -3  906.11   22.60 
  -2  -2   3  897.71   25.00 
   1   2  -3 5857.21  142.19 
   1   2  -3 5926.41  140.59 
   1   2  -3 5834.62  140.59 
   1   2  -3 5730.23  140.49 
  -1  -2   3 5667.43  140.09 
  -1  -2   3 5798.42  140.19 
  -1  -2   3 5839.62  140.69 
   0   2  -3  221.18    8.20 
   0   2  -3  227.58   10.00 
   0   2  -3  223.88    8.40 
   0   2  -3  238.58    9.80 
   0  -2   3  217.58    8.10 
   0  -2   3  227.68    9.30 
   0  -2   3  214.48   10.40 
   0  -2   3  238.38    8.40 
  -1   2  -3  456.95   14.30 
  -1   2  -3  458.95   14.20 
  -1   2  -3  398.66   15.70 
  -1   2  -3  465.55   15.30 
   1  -2   3  465.15   14.00 
   1  -2   3  464.65   16.80 
   1  -2   3  479.15   14.20 
   1  -2   3  447.46   13.90 
  -2   2  -3 3319.87   81.39 
  -2   2  -3 3132.19   83.09 
  -2   2  -3 3315.77   81.19 
   2  -2   3 3242.18   80.99 
   2  -2   3 3229.18   79.99 
   2  -2   3 3235.38   80.99 
  -3   2  -3 3274.37   87.79 
  -3   2  -3 3226.88   85.49 
  -3   2  -3 3382.06   85.99 
   3  -2   3 3390.16   84.19 
   3  -2   3 3523.35   85.89 
   3  -2   3 3503.35   85.79 
  -4   2  -3  353.76   17.70 
   4  -2   3  365.36   14.30 
   4  -2   3  359.86   17.30 
   4  -2   3  342.97   18.60 
  -5   2  -3   88.49   15.30 
   5  -2   3   74.69   12.90 
   5  -2   3   70.69    9.40 
   5  -2   3  103.19   11.30 
  -6   2  -3   62.19   16.40 
   6  -2   3  145.49   15.20 
   6  -2   3   96.39   12.60 
   6  -2   3   80.19   17.80 
  -7   2  -3   36.50   22.50 
   7  -2   3   -2.90   14.60 
   7  -2   3   -2.70   19.70 
   7   1  -3   24.60   19.40 
  -7  -1   3   19.40   19.20 
   6   1  -3  242.68   19.20 
   6   1  -3  230.58   19.80 
  -6  -1   3  194.98   18.00 
   5   1  -3  817.22   29.40 
   5   1  -3  836.92   30.60 
  -5  -1   3  823.42   28.20 
  -5  -1   3  803.52   30.90 
  -5  -1   3  811.92   20.60 
   4   1  -3   41.50    9.80 
   4   1  -3   49.30    9.10 
   4   1  -3   45.90    9.40 
  -4  -1   3   51.19    8.40 
  -4  -1   3   52.19   10.30 
  -4  -1   3   58.49   10.40 
  -4  -1   3   50.69    3.40 
   3   1  -3 3309.47   83.29 
   3   1  -3 3306.37   83.49 
  -3  -1   3 3345.47   82.99 
  -3  -1   3 3293.07   82.89 
  -3  -1   3 3273.47   84.49 
   2   1  -3 2516.15   63.99 
   2   1  -3 2509.65   62.89 
   2   1  -3 2533.35   62.79 
   2   1  -3 2378.46   60.29 
  -2  -1   3 2518.15   62.49 
  -2  -1   3 2509.95   63.99 
  -2  -1   3 2496.25   60.49 
   1   1  -3   90.79    5.00 
   1   1  -3   65.89    5.40 
   1   1  -3   84.59    6.10 
   1   1  -3  110.89    8.20 
  -1  -1   3   90.89    5.50 
  -1  -1   3   84.39    6.40 
   0   1  -3 3853.11   95.89 
   0   1  -3 3862.31   94.99 
   0   1  -3 3766.62   94.99 
   0   1  -3 3979.70   95.99 
   0  -1   3 3985.20   94.99 
   0  -1   3 3836.52   95.69 
   0  -1   3 3923.01   94.99 
   0  -1   3 4021.70   96.09 
  -1   1  -3 4636.54  111.69 
  -1   1  -3 4525.25  111.29 
  -1   1  -3 4653.53  111.49 
   1  -1   3 4639.74  113.09 
   1  -1   3 4531.05  111.29 
   1  -1   3 4612.84  111.49 
   1  -1   3 4382.96  111.19 
  -2   1  -3   14.70    5.30 
  -2   1  -3   -0.80    4.40 
  -2   1  -3    7.90    6.50 
   2  -1   3   14.10    6.80 
   2  -1   3   18.90    5.60 
   2  -1   3   -2.40    4.30 
   2  -1   3    8.50    5.20 
  -3   1  -3 2265.37   59.19 
  -3   1  -3 2311.47   60.79 
   3  -1   3 2270.97   59.19 
   3  -1   3 2312.07   61.19 
   3  -1   3 2195.48   58.89 
  -4   1  -3   41.60   10.70 
  -4   1  -3   36.60    9.20 
  -4   1  -3   42.20   11.80 
   4  -1   3   40.30    7.50 
   4  -1   3   32.60    8.70 
  -5   1  -3  739.63   30.40 
  -5   1  -3  747.33   28.70 
   5  -1   3  757.92   28.50 
   5  -1   3  823.32   26.50 
  -6   1  -3  439.16   25.80 
   6  -1   3  394.26   25.10 
   6  -1   3  470.95   22.80 
  -7   1  -3   28.60   23.10 
   7  -1   3   28.70   16.20 
   7  -1   3   38.40   19.90 
   7   0  -3   -9.00   18.00 
   7   0  -3   11.40   20.70 
  -7   0   3   12.30    7.30 
  -7   0   3    8.60   19.60 
   6   0  -3  286.57   21.30 
   6   0  -3  264.87   20.30 
  -6   0   3  239.48   12.70 
  -6   0   3  190.68   17.50 
   5   0  -3  494.65   22.20 
   5   0  -3  495.35   22.30 
  -5   0   3  403.76   22.20 
  -5   0   3  495.25   21.40 
  -5   0   3  469.05   15.80 
  -5   0   3  414.06   20.70 
   4   0  -3  304.87   16.10 
   4   0  -3  344.97   16.70 
  -4   0   3  344.17   12.70 
  -4   0   3  312.07   15.60 
  -4   0   3  334.37   16.60 
  -4   0   3  335.57   11.80 
   3   0  -3   96.89    8.70 
   3   0  -3   79.99    8.20 
   3   0  -3  108.79    8.70 
  -3   0   3   95.49    6.00 
  -3   0   3  109.69    9.20 
  -3   0   3  103.19    9.10 
   2   0  -3   99.89    7.60 
   2   0  -3   89.49    7.80 
   2   0  -3  101.69    7.80 
  -2   0   3  113.99    8.60 
  -2   0   3  104.19    7.60 
  -2   0   3  100.49    5.60 
  -2   0   3   95.19    7.40 
   1   0  -3  292.37   11.50 
   1   0  -3  277.87   10.10 
   1   0  -3  259.67    9.70 
   1   0  -3  296.27    9.50 
  -1   0   3  284.87   10.20 
  -1   0   3  297.27   10.00 
  -1   0   3  287.97   10.40 
  -1   0   3  277.47    9.40 
  -1   0  -3 1246.78   31.50 
  -1   0  -3 1166.38   32.10 
   1   0   3 1222.98   32.90 
   1   0   3 1212.38   31.40 
   1   0   3 1184.38   32.00 
  -2   0  -3  489.75   17.40 
  -2   0  -3  520.15   16.30 
  -2   0  -3  483.65   15.80 
   2   0   3  516.95   16.20 
   2   0   3  517.15   17.90 
  -3   0  -3   77.09    8.70 
  -3   0  -3   88.29    8.10 
  -3   0  -3   81.09    8.00 
   3   0   3   71.59    7.90 
   3   0   3   65.79    8.70 
  -4   0  -3  692.43   23.80 
  -4   0  -3  696.53   24.90 
  -4   0  -3  714.03   24.00 
   4   0   3  676.33   25.60 
   4   0   3  685.03   23.70 
   4   0   3  713.63   24.00 
  -5   0  -3 5757.52  142.69 
   5   0   3 5559.94  142.59 
   5   0   3 5662.73  141.99 
  -6   0  -3   -7.80   13.30 
  -6   0  -3   14.80   19.60 
   6   0   3   -1.90   12.90 
   6   0   3   -9.00   12.70 
  -7   0  -3  257.57   24.70 
   7   0   3  232.48   24.80 
   7  -1  -3    3.50   19.30 
   7  -1  -3   17.30   24.00 
  -7   1   3   26.80   18.80 
   6  -1  -3  219.48   18.30 
   6  -1  -3  261.37   21.20 
  -6   1   3  269.37   21.40 
  -6   1   3  276.97   19.50 
  -6   1   3  235.98   18.00 
   5  -1  -3   17.20   10.10 
   5  -1  -3    0.30   10.60 
  -5   1   3    1.20   10.40 
  -5   1   3    2.50    7.30 
  -5   1   3    8.00    8.90 
   4  -1  -3  933.51   29.20 
   4  -1  -3  879.41   29.20 
  -4   1   3  933.41   29.50 
  -4   1   3  920.11   29.40 
  -4   1   3  961.20   29.90 
  -4   1   3  946.11   26.80 
   3  -1  -3   -1.30    5.80 
   3  -1  -3    0.60    5.90 
  -3   1   3    2.50    6.30 
  -3   1   3    0.40    4.40 
  -3   1   3   -3.40    6.40 
  -3   1   3   -0.80    5.70 
   2  -1  -3 5801.72  140.79 
   2  -1  -3 5621.54  140.99 
  -2   1   3 5894.71  140.89 
  -2   1   3 5740.73  139.99 
   1  -1  -3 3092.59   75.29 
   1  -1  -3 3025.00   75.89 
   1  -1  -3 3005.00   75.19 
  -1   1   3 2995.60   75.79 
  -1   1   3 3118.49   75.29 
  -1   1   3 3083.69   75.39 
   0  -1  -3 3159.78   76.59 
   0  -1  -3 3019.10   75.79 
   0  -1  -3 3081.09   77.19 
   0  -1  -3 3063.79   75.99 
   0   1   3 3081.59   76.79 
   0   1   3 3222.08   76.09 
  -1  -1  -3 2442.26   59.29 
  -1  -1  -3 2366.46   58.99 
   1   1   3 2388.56   60.29 
   1   1   3 2358.06   59.19 
   1   1   3 2376.86   60.49 
   1   1   3 2394.96   59.19 
  -2  -1  -3  623.04   18.00 
   2   1   3  573.54   19.10 
   2   1   3  601.54   18.00 
   2   1   3  575.54   18.10 
  -3  -1  -3 3146.79   78.79 
  -3  -1  -3 3146.59   79.69 
  -3  -1  -3 3139.99   78.69 
   3   1   3 3031.60   80.69 
   3   1   3 3171.98   80.19 
   3   1   3 3097.59   78.99 
  -4  -1  -3  876.41   27.40 
  -4  -1  -3  852.31   27.90 
  -4  -1  -3  874.91   28.10 
   4   1   3  930.61   28.40 
   4   1   3  844.72   27.50 
   4   1   3  874.31   30.40 
   4   1   3  816.62   28.00 
  -5  -1  -3  718.13   27.10 
  -5  -1  -3  628.64   26.70 
   5   1   3  720.23   26.30 
   5   1   3  674.03   25.90 
  -6  -1  -3  235.28   18.00 
  -6  -1  -3  243.88   19.80 
   6   1   3  227.48   18.50 
   6   1   3  220.88   18.10 
  -7  -1  -3   53.09   18.10 
   7   1   3   55.49   19.50 
   7  -2  -3    1.30   21.90 
   7  -2  -3  -14.20   17.80 
  -7   2   3   23.50   22.20 
  -7   2   3   13.60   14.90 
   6  -2  -3   87.99   16.30 
   6  -2  -3   63.69   14.40 
  -6   2   3   92.79   16.30 
  -6   2   3   92.29   16.70 
  -6   2   3   95.29   12.90 
   5  -2  -3   -4.40   10.80 
   5  -2  -3   17.60   10.40 
  -5   2   3   16.80   11.50 
  -5   2   3    6.00    8.50 
  -5   2   3   12.20   11.50 
  -5   2   3    0.90    9.50 
   4  -2  -3   67.59   11.00 
   4  -2  -3   67.99    8.70 
   4  -2  -3   69.29   10.00 
  -4   2   3   59.19    8.20 
  -4   2   3   75.69    8.80 
  -4   2   3   66.59   10.30 
   3  -2  -3   30.60    6.70 
   3  -2  -3   18.00    6.70 
   3  -2  -3   31.40    7.40 
  -3   2   3   19.80    5.50 
  -3   2   3   22.20    6.20 
  -3   2   3   13.80    6.90 
  -3   2   3   20.60    7.00 
   2  -2  -3  660.53   20.10 
   2  -2  -3  689.23   20.50 
   2  -2  -3  637.34   19.80 
  -2   2   3  677.73   20.20 
  -2   2   3  645.84   19.60 
  -2   2   3  639.64   19.80 
  -2   2   3  667.23   20.10 
   1  -2  -3 4717.53  117.79 
   1  -2  -3 4785.42  118.59 
   1  -2  -3 4934.51  118.69 
   1  -2  -3 4926.91  117.99 
  -1   2   3 4673.93  117.99 
  -1   2   3 4932.31  118.59 
  -1   2   3 4904.91  118.09 
  -1   2   3 4907.21  118.69 
   0  -2  -3   36.00    4.80 
   0  -2  -3   45.50    4.40 
   0  -2  -3   49.00    4.40 
   0   2   3   43.40    4.80 
   0   2   3   43.30    5.70 
   0   2   3   53.09    4.80 
   0   2   3   51.59    4.60 
  -1  -2  -3 1439.66   37.00 
  -1  -2  -3 1453.15   37.10 
   1   2   3 1495.75   37.40 
   1   2   3 1468.85   37.30 
   1   2   3 1484.45   38.80 
  -2  -2  -3  184.98    9.00 
   2   2   3  190.38   10.30 
   2   2   3  194.38    8.90 
   2   2   3  198.68    9.20 
  -3  -2  -3    4.00    5.20 
  -3  -2  -3   -4.70    5.80 
  -3  -2  -3   -0.20    6.20 
   3   2   3    5.70    6.00 
   3   2   3    6.90    6.20 
  -4  -2  -3   69.89    9.50 
  -4  -2  -3   86.59    9.40 
  -4  -2  -3   77.89    9.10 
   4   2   3   90.89    9.90 
   4   2   3   96.29   12.40 
   4   2   3   74.99   10.40 
   4   2   3   88.49    9.80 
  -5  -2  -3  608.14   25.20 
  -5  -2  -3  590.54   23.60 
  -5  -2  -3  561.24   23.80 
   5   2   3  591.44   23.70 
   5   2   3  575.04   25.50 
   5   2   3  545.35   23.60 
  -6  -2  -3  128.99   15.10 
   6   2   3  165.58   18.00 
   6   2   3  140.29   17.70 
  -7  -2  -3   60.09   21.60 
  -7  -2  -3   20.20   17.20 
   7   2   3   42.90   20.00 
   6  -3  -3   -4.50   15.40 
   6  -3  -3  -18.20   12.10 
  -6   3   3    0.70   13.30 
  -6   3   3   -8.90   15.00 
  -6   3   3   31.20   18.40 
   5  -3  -3  490.95   25.40 
   5  -3  -3  530.25   21.50 
  -5   3   3  490.55   20.80 
  -5   3   3  533.45   27.70 
  -5   3   3  470.45   21.10 
   4  -3  -3   72.59   10.70 
   4  -3  -3   96.59    9.70 
   4  -3  -3  109.79   12.10 
  -4   3   3   96.79   10.50 
  -4   3   3   97.19   15.00 
  -4   3   3  101.79   12.30 
  -4   3   3  112.19    9.60 
   3  -3  -3 2945.21   76.39 
   3  -3  -3 2986.10   75.49 
   3  -3  -3 3022.40   76.59 
  -3   3   3 2921.11   76.69 
  -3   3   3 3080.49   76.89 
  -3   3   3 3035.10   76.79 
  -3   3   3 2977.40   75.19 
   2  -3  -3  187.28    9.60 
   2  -3  -3  190.98    9.80 
   2  -3  -3  206.68   10.80 
  -2   3   3  211.48   10.40 
  -2   3   3  210.48    9.70 
  -2   3   3  199.28   10.80 
  -2   3   3  201.08   10.50 
   1  -3  -3 4370.56  108.09 
   1  -3  -3 4431.86  106.49 
   1  -3  -3 4554.74  106.69 
   1  -3  -3 4388.86  107.59 
  -1   3   3 3932.31  107.49 
  -1   3   3 4483.05  106.99 
  -1   3   3 4378.06  108.29 
  -1   3   3 4431.66  107.49 
   0  -3  -3   37.80    3.60 
   0  -3  -3   35.10    3.50 
   0   3   3   32.80    4.20 
   0   3   3   38.10    6.00 
   0   3   3   21.30    5.30 
   0   3   3   32.10    4.00 
  -1  -3  -3 2037.70   50.69 
  -1  -3  -3 2041.80   50.69 
   1   3   3 2110.19   51.39 
   1   3   3 2097.89   53.49 
   1   3   3 2049.20   51.39 
  -2  -3  -3  555.54   18.40 
  -2  -3  -3  550.64   16.00 
  -2  -3  -3  593.54   16.40 
   2   3   3  549.65   18.50 
   2   3   3  574.04   17.10 
   2   3   3  552.54   16.90 
  -3  -3  -3   26.90    5.60 
  -3  -3  -3   34.70    7.20 
   3   3   3   19.00    6.40 
   3   3   3   17.50    5.80 
   3   3   3   22.20    6.30 
  -4  -3  -3  306.97   14.90 
  -4  -3  -3  312.07   15.90 
  -4  -3  -3  331.47   15.10 
   4   3   3  320.07   15.20 
   4   3   3  321.57   16.20 
   4   3   3  292.17   16.90 
  -5  -3  -3   -4.10   11.10 
  -5  -3  -3   -1.50    9.90 
  -5  -3  -3   15.70    9.70 
   5   3   3    9.20   10.90 
   5   3   3   -3.70   10.70 
   5   3   3    6.90    9.80 
  -6  -3  -3  567.14   26.60 
  -6  -3  -3  604.54   27.30 
   6   3   3  599.34   29.60 
   6   3   3  543.05   26.70 
  -7  -3  -3  186.58   22.30 
   7   3   3  184.18   23.00 
   6  -4  -3   14.90   17.60 
   6  -4  -3    7.10   12.50 
  -6   4   3   -9.10   14.30 
  -6   4   3   14.40   16.50 
   5  -4  -3  620.74   23.10 
  -5   4   3  643.24   27.10 
  -5   4   3  635.74   27.30 
   4  -4  -3  196.38   12.20 
   4  -4  -3  200.48   14.70 
   4  -4  -3  175.08   14.20 
  -4   4   3  194.28   15.00 
  -4   4   3  196.68   15.50 
  -4   4   3  185.08   11.70 
   3  -4  -3 1022.50   28.20 
   3  -4  -3  925.51   29.20 
   3  -4  -3 1004.70   29.40 
  -3   4   3  975.40   30.30 
  -3   4   3 1006.40   30.20 
  -3   4   3 1041.30   31.00 
  -3   4   3  977.60   27.60 
   2  -4  -3 2262.07   56.19 
   2  -4  -3 2156.98   56.09 
   2  -4  -3 2259.17   56.29 
  -2   4   3 2199.98   56.79 
  -2   4   3 2171.38   56.69 
  -2   4   3 2063.19   60.19 
  -2   4   3 2270.77   55.79 
   1  -4  -3  107.09    6.70 
   1  -4  -3  118.09    6.90 
  -1   4   3   87.99    7.20 
  -1   4   3  102.09    8.80 
  -1   4   3   93.79    7.50 
  -1   4   3  113.19    7.60 
   0  -4  -3 3964.70   91.99 
   0  -4  -3 3693.03   95.39 
   0  -4  -3 3785.72   90.99 
   0   4   3 3770.02   94.89 
   0   4   3 3771.92   92.29 
   0   4   3 3799.32   92.29 
   0   4   3 3727.43   94.59 
  -1  -4  -3  847.22   25.00 
   1   4   3  837.62   25.30 
   1   4   3  836.42   22.30 
  -2  -4  -3  112.09    5.10 
  -2  -4  -3  108.39    5.20 
  -2  -4  -3  109.99    8.50 
   2   4   3  116.79    7.30 
   2   4   3  144.19    9.60 
  -3  -4  -3  419.46   15.80 
  -3  -4  -3  397.46   13.20 
  -3  -4  -3  406.76   13.90 
   3   4   3  399.26   14.90 
   3   4   3  390.76   15.90 
   3   4   3  392.46   15.00 
  -4  -4  -3   28.20    7.20 
  -4  -4  -3    5.60    7.80 
  -4  -4  -3   22.50    6.80 
   4   4   3   24.20   10.60 
   4   4   3   14.30    8.70 
   4   4   3   24.00    8.80 
  -5  -4  -3  182.78   12.80 
  -5  -4  -3  176.78   13.50 
  -5  -4  -3  149.09   13.10 
   5   4   3  178.28   16.60 
   5   4   3  191.78   14.40 
   5   4   3  182.68   14.30 
  -6  -4  -3   -1.40   13.00 
  -6  -4  -3    7.30   13.30 
  -6  -4  -3    7.80   15.50 
   6   4   3   -0.80   13.30 
   6   4   3    0.50   12.40 
   6   4   3   12.20   16.10 
   7   4   3   16.60   20.80 
   6  -5  -3   31.70   18.70 
   6  -5  -3   44.10    9.60 
  -6   5   3   22.20   19.60 
  -6   5   3   26.90   16.70 
   5  -5  -3  177.58   12.60 
  -5   5   3  168.68   17.60 
  -5   5   3  185.88   17.10 
   4  -5  -3   -6.00   12.20 
   4  -5  -3    1.40    6.00 
   4  -5  -3   -2.40    9.30 
  -4   5   3   -1.90    6.00 
  -4   5   3   -2.90   10.10 
  -4   5   3  -15.20    9.70 
   3  -5  -3 1057.99   29.30 
   3  -5  -3 1073.89   31.60 
   3  -5  -3 1076.19   31.30 
  -3   5   3 1087.99   33.80 
  -3   5   3 1014.00   31.90 
  -3   5   3 1049.70   28.80 
  -3   5   3 1040.70   32.30 
   2  -5  -3 1823.82   47.30 
   2  -5  -3 1817.52   47.30 
  -2   5   3 1797.22   47.10 
  -2   5   3 1849.52   50.69 
  -2   5   3 1870.61   48.70 
   1  -5  -3  512.65   14.70 
   1  -5  -3  522.75   14.80 
  -1   5   3  543.45   16.60 
  -1   5   3  553.94   19.80 
  -1   5   3  506.25   16.50 
   0  -5  -3  349.47   14.90 
   0   5   3  378.46   15.30 
   0   5   3  299.47   14.00 
   0   5   3  336.17   11.10 
   0   5   3  349.37   11.00 
  -1  -5  -3   14.00    6.30 
   1   5   3   12.40    6.60 
   1   5   3   16.10    3.60 
  -2  -5  -3  642.54   21.90 
   2   5   3  680.33   22.00 
   2   5   3  669.73   19.00 
   2   5   3  655.03   19.20 
  -3  -5  -3  130.19   10.40 
   3   5   3  114.19    8.80 
   3   5   3  120.79   10.00 
   3   5   3  108.39    8.40 
  -4  -5  -3  667.63   20.00 
  -4  -5  -3  682.43   23.80 
   4   5   3  700.63   25.70 
   4   5   3  705.63   27.80 
   4   5   3  684.93   23.70 
   4   5   3  672.83   25.30 
  -5  -5  -3  312.47   15.80 
  -5  -5  -3  312.87   16.50 
  -5  -5  -3  314.67   18.30 
   5   5   3  297.17   17.90 
   5   5   3  319.87   18.50 
   5   5   3  271.77   22.50 
  -6  -5  -3  384.26   23.50 
  -6  -5  -3  382.86   20.60 
   6   5   3  391.26   26.10 
   6   5   3  395.76   29.10 
   6   5   3  394.26   23.00 
   6  -6  -3   54.19   21.20 
  -6   6   3   65.49   19.80 
  -5   6   3   28.50   15.00 
  -5   6   3   34.30   16.60 
   4  -6  -3  276.27   18.50 
  -4   6   3  279.17   20.30 
  -4   6   3  276.97   10.50 
  -4   6   3  272.47   18.90 
   3  -6  -3   -5.40    7.60 
   3  -6  -3    0.90    8.60 
  -3   6   3   -0.70    4.80 
  -3   6   3    8.70   10.80 
  -3   6   3   -9.90   10.00 
  -3   6   3    7.30    8.70 
   2  -6  -3   33.80    6.00 
  -2   6   3   38.70    6.20 
  -2   6   3   48.30   10.00 
  -2   6   3   23.50    8.00 
  -2   6   3   27.10    6.90 
  -1   6   3   50.79    6.40 
  -1   6   3   52.09    8.00 
  -1   6   3   52.09    6.40 
  -1   6   3   57.89    7.30 
   0   6   3   23.20    4.40 
   0   6   3   26.60    4.30 
   0   6   3   42.20    8.20 
   0   6   3   11.40    7.20 
  -1  -6  -3   26.50    8.00 
   1   6   3   23.80    7.10 
   1   6   3   17.00    3.80 
   1   6   3   18.30    3.80 
  -2  -6  -3  835.02   26.70 
   2   6   3  840.52   23.20 
   2   6   3  835.82   23.10 
   2   6   3  847.42   27.00 
  -3  -6  -3  894.11   29.10 
   3   6   3  919.11   29.00 
   3   6   3  910.91   31.60 
   3   6   3  926.61   27.00 
   3   6   3  923.21   26.40 
  -4  -6  -3  604.04   22.90 
   4   6   3  617.14   21.90 
   4   6   3  643.84   23.70 
   4   6   3  603.84   25.10 
   4   6   3  576.84   22.70 
  -5  -6  -3    9.30   11.20 
   5   6   3    5.30   11.00 
   5   6   3    0.10    9.90 
   5   6   3    5.00   10.80 
  -6  -6  -3   -9.90    8.20 
  -6  -6  -3    4.10   13.50 
   6   6   3    5.90   13.40 
   6   6   3   21.90   17.90 
   6   6   3   -1.70   15.60 
   5  -7  -3  154.88   20.50 
  -5   7   3  150.48   18.80 
  -5   7   3  158.88   21.10 
   4  -7  -3  -13.10   10.90 
   4  -7  -3  -15.10   13.60 
  -4   7   3    0.60   12.20 
  -4   7   3   26.00   14.20 
   3  -7  -3 1002.70   37.10 
  -3   7   3 1183.78   38.60 
  -3   7   3 1150.88   29.60 
  -3   7   3 1178.48   35.30 
  -3   7   3 1160.08   38.50 
   2  -7  -3 2727.03   67.09 
   2  -7  -3 2747.43   67.19 
  -2   7   3 2774.92   69.29 
  -2   7   3 2730.03   73.89 
  -2   7   3 2740.53   70.79 
  -2   7   3 2691.43   70.59 
  -1   7   3   18.60    7.40 
  -1   7   3   31.50    9.70 
  -1   7   3   26.20    6.60 
  -1   7   3   37.60    6.40 
   0   7   3   30.00    5.00 
   0   7   3   24.10    4.60 
   0   7   3   19.90    9.00 
   0   7   3   21.90    8.30 
   1   7   3  861.11   28.40 
   1   7   3  854.61   22.80 
   1   7   3  869.11   22.90 
  -2  -7  -3   80.89   10.50 
   2   7   3   92.19   10.60 
   2   7   3   66.19    6.10 
   2   7   3   70.79    5.90 
  -3  -7  -3 1598.54   45.40 
   3   7   3 1600.84   48.40 
   3   7   3 1585.44   45.90 
   3   7   3 1590.34   42.00 
   3   7   3 1541.75   42.10 
  -4  -7  -3  139.69   13.40 
   4   7   3  124.99   12.40 
   4   7   3  127.29   11.30 
   4   7   3  133.79   14.20 
   4   7   3  166.58   14.30 
  -5  -7  -3   10.70   12.40 
   5   7   3   11.70   11.60 
   5   7   3    6.00   12.20 
   5   7   3    1.80   15.60 
  -6  -7  -3    8.10   14.70 
   6   7   3   22.40   14.20 
   6   7   3   23.10   16.50 
   6   7   3    5.70   20.10 
   5  -8  -3   14.70   16.70 
  -5   8   3   14.20   19.90 
  -5   8   3   -0.60   19.60 
   4  -8  -3  146.99   24.30 
   4  -8  -3  116.59   13.30 
  -4   8   3  193.58   17.70 
  -4   8   3  185.68   20.60 
   3  -8  -3   95.39    8.90 
  -3   8   3  103.79   12.70 
  -3   8   3   97.49   16.30 
  -3   8   3   96.59    4.90 
  -2   8   3   57.99   13.60 
  -2   8   3   47.50   10.40 
  -2   8   3   63.89    9.90 
  -1   8   3 1198.98   39.10 
  -1   8   3 1189.18   35.30 
  -1   8   3 1201.08   33.10 
  -1   8   3 1196.38   33.70 
   0   8   3   24.00    9.90 
   0   8   3   20.00    5.30 
   0   8   3   34.10   10.90 
   0   8   3   14.10    9.00 
   1   8   3 2359.36   57.69 
   1   8   3 2322.47   57.69 
   1   8   3 2315.97   64.19 
   2   8   3  631.84   25.80 
   2   8   3  649.74   18.70 
   2   8   3  648.94   19.00 
   2   8   3  652.23   25.20 
   3   8   3  364.56   16.00 
   3   8   3  371.86   15.10 
   3   8   3  371.66   20.10 
   3   8   3  384.86   20.80 
  -4  -8  -3    3.10   13.90 
   4   8   3   -3.20   11.00 
   4   8   3    2.30    9.10 
   4   8   3    4.90   11.10 
   4   8   3    3.50   13.20 
   5   8   3   16.70   12.40 
   5   8   3   26.80   17.70 
   5   8   3   15.70   13.60 
   6   8   3  141.29   19.20 
   6   8   3  145.29   18.20 
   6   8   3  118.09   23.50 
   4  -9  -3   58.59   16.60 
   4  -9  -3  121.69   21.20 
  -4   9   3  100.79   19.60 
  -4   9   3  106.09   18.70 
  -3   9   3  344.67   26.50 
  -3   9   3  372.56   22.60 
  -2   9   3  276.07   19.00 
  -2   9   3  283.47   13.20 
  -2   9   3  276.47   15.60 
  -2   9   3  284.17   17.70 
  -2   9   3  306.17   22.80 
  -1   9   3   60.99   11.20 
  -1   9   3   81.49    9.80 
  -1   9   3   65.49   11.80 
   0   9   3  427.56   15.10 
   0   9   3  388.96   18.60 
   0   9   3  452.95   15.60 
   0   9   3  392.46   23.00 
   0   9   3  453.45   23.40 
   1   9   3    5.10   10.00 
   1   9   3    6.00    5.00 
   1   9   3    4.90    4.90 
   1   9   3    7.50   11.00 
   2   9   3  255.37   11.40 
   2   9   3  267.07   20.30 
   2   9   3  252.47   10.80 
   2   9   3  259.27   19.60 
   3   9   3  356.26   24.40 
   3   9   3  371.46   22.40 
   3   9   3  362.16   16.20 
   3   9   3  367.66   15.50 
   4   9   3  554.34   30.90 
   4   9   3  547.75   24.20 
   4   9   3  579.04   27.40 
   4   9   3  579.54   22.30 
   5   9   3  389.36   24.10 
   5   9   3  337.87   28.50 
  -4  10   3   -5.50   16.80 
  -3  10   3    3.90   17.10 
  -3  10   3   -1.30   14.30 
  -2  10   3   18.00   14.00 
  -2  10   3   26.20   11.70 
  -2  10   3    2.30   12.80 
  -2  10   3   25.40    7.80 
  -2  10   3   29.80   12.90 
  -1  10   3  120.49   17.90 
  -1  10   3  112.49   10.90 
  -1  10   3  113.19   13.90 
  -1  10   3   98.89   11.20 
  -1  10   3   94.79   11.60 
   0  10   3    1.60   10.40 
   0  10   3    6.70    6.90 
   0  10   3   24.80   14.50 
   0  10   3    4.10    7.50 
   0  10   3   10.00    9.80 
   1  10   3  109.39   13.80 
   1  10   3  112.49    7.40 
   1  10   3  113.99   16.10 
   1  10   3  105.19    7.50 
   2  10   3  148.49   10.60 
   2  10   3  166.48    9.80 
   2  10   3  146.59   16.70 
   3  10   3   28.60   14.70 
   3  10   3   26.90    8.10 
   3  10   3    7.10    9.10 
   3  10   3   25.80   14.30 
   4  10   3  442.96   27.30 
   4  10   3  424.96   30.30 
   4  10   3  448.76   31.70 
   4  10   3  446.86   20.60 
   5  10   3   83.49   24.30 
   5  10   3   54.59   18.60 
   5  10   3   89.99   16.30 
  -3  11   3   19.10   16.40 
  -3  11   3   -5.90   16.40 
  -2  11   3  -32.70   13.40 
  -2  11   3    4.80    8.20 
  -2  11   3    0.50   18.00 
  -2  11   3   -6.20   13.20 
  -1  11   3  371.86   19.10 
  -1  11   3  415.06   24.80 
  -1  11   3  370.96   23.60 
  -1  11   3  334.57   26.00 
  -1  11   3  385.36   20.40 
   0  11   3   -2.30    8.00 
   0  11   3   54.29   18.10 
   0  11   3    0.80   11.60 
   0  11   3   10.00   16.30 
   0  11   3   -5.60    9.10 
   1  11   3    8.30   13.60 
   1  11   3   14.30   15.50 
   1  11   3    7.20    9.10 
   1  11   3   10.60    6.90 
   2  11   3    4.30    7.10 
   2  11   3   25.30   15.50 
   2  11   3    3.90    6.60 
   2  11   3   16.80   15.80 
   3  11   3  499.05   29.50 
   3  11   3  483.05   31.40 
   3  11   3  476.45   18.90 
   3  11   3  458.65   20.40 
   4  11   3  304.57   20.70 
   4  11   3  270.67   41.90 
  -2  12   3    2.60   22.30 
  -2  12   3   16.50   17.50 
  -1  12   3   39.90   20.10 
  -1  12   3   22.90   13.10 
  -1  12   3   44.30   16.30 
  -1  12   3   13.70   12.50 
   0  12   3   55.79   12.20 
   0  12   3   44.20   15.70 
   0  12   3   41.80   19.50 
   1  12   3  149.79   18.80 
   1  12   3  173.88   21.40 
   1  12   3  174.78   13.50 
   1  12   3  190.98   13.30 
   2  12   3  137.59   20.90 
   2  12   3  152.48    9.60 
   2  12   3  173.18   23.00 
   3  12   3  133.59   21.50 
   3  12   3  125.49   23.10 
   3  12   3  133.89   12.10 
   1  12  -4  -20.20   20.00 
   0  12  -4  -44.70   17.30 
   3  11  -4  198.78   18.50 
   3  11  -4  151.28   25.10 
   3  11  -4  180.78   15.50 
   2  11  -4   -0.90   18.10 
   2  11  -4  -11.90   20.80 
   2  11  -4    2.10   16.00 
   2  11  -4   -0.20   10.50 
   1  11  -4   80.79   11.50 
   1  11  -4   63.29   12.70 
   1  11  -4   69.49   17.10 
   0  11  -4  208.28   14.90 
   0  11  -4  203.58   18.50 
   0  11  -4  187.08   18.80 
  -1  11  -4   64.59   14.10 
  -2  11  -4  263.47   22.70 
   4  10  -4  968.20   35.30 
   4  10  -4 1121.89   36.50 
   3  10  -4  112.29   20.80 
   3  10  -4   90.29   13.70 
   3  10  -4  101.59   15.10 
   3  10  -4  102.79   12.60 
   2  10  -4   21.80   15.90 
   2  10  -4   36.60   12.40 
   2  10  -4   24.90   13.10 
   1  10  -4    3.50    9.60 
   1  10  -4    5.00   12.70 
   1  10  -4    5.80   10.80 
   1  10  -4   -5.20   14.20 
   0  10  -4   -1.90   12.40 
   0  10  -4    0.80    9.20 
   0  10  -4  -12.00   10.70 
  -1  10  -4  395.66   20.00 
  -1  10  -4  404.26   23.70 
  -2  10  -4   29.70   14.10 
  -3  10  -4   57.59   16.20 
   5   9  -4   15.50   16.30 
   5   9  -4   26.20   23.40 
   4   9  -4   31.00   18.80 
   4   9  -4   23.80   18.70 
   4   9  -4   14.20    6.30 
   4   9  -4   22.00    8.20 
   4   9  -4   18.20   12.20 
   3   9  -4   64.79   13.90 
   3   9  -4   50.99   16.00 
   3   9  -4   73.09   10.60 
   3   9  -4   66.59   12.60 
   2   9  -4   29.30   10.60 
   2   9  -4   13.90    8.30 
   2   9  -4   25.20   15.60 
   2   9  -4   18.90   10.40 
   2   9  -4   -2.70   13.20 
   1   9  -4 1115.19   32.00 
   1   9  -4 1100.19   31.70 
   1   9  -4 1138.89   37.80 
   0   9  -4   99.19   12.70 
   0   9  -4  101.69   10.80 
  -1   9  -4  268.67   17.10 
  -1   9  -4  233.78   16.00 
  -2   9  -4   17.60    6.80 
  -2   9  -4    5.00   11.20 
  -3   9  -4   12.20   15.10 
  -4   9  -4   26.00   17.20 
   4  -9   4   53.39   12.10 
   5   8  -4   56.49   20.40 
   4   8  -4  277.07   24.10 
   4   8  -4  274.47   19.00 
   4   8  -4  283.77   19.10 
   3   8  -4   38.00    9.20 
   3   8  -4   31.50    8.20 
   3   8  -4   39.30   11.00 
   3   8  -4   54.59   15.60 
   3   8  -4   53.89   10.90 
   2   8  -4   72.89   14.10 
   2   8  -4   55.99   12.90 
   2   8  -4   62.29   10.00 
   2   8  -4   82.49   10.30 
   2   8  -4   84.89    8.80 
   1   8  -4  131.79    9.20 
   1   8  -4  120.09   14.10 
   1   8  -4  148.99   16.10 
   1   8  -4  143.49    9.60 
  -1  -8   4  156.18   14.70 
   0   8  -4   17.80    7.80 
   0   8  -4   30.70   10.40 
   0   8  -4   29.40    7.50 
   0  -8   4   25.70   10.00 
  -1   8  -4  273.07   15.30 
  -1   8  -4  287.47   16.00 
  -1   8  -4  309.97   17.10 
  -2   8  -4 1115.89   30.30 
  -2   8  -4 1181.78   35.80 
  -2   8  -4 1143.29   36.70 
  -3   8  -4  538.95   29.00 
   3  -8   4  575.44   19.00 
  -4   8  -4  806.22   33.60 
   4  -8   4  839.42   30.30 
   6   7  -4    3.40   23.50 
   5   7  -4   20.90   18.60 
   4   7  -4    9.80   12.50 
   4   7  -4   -5.60   14.70 
   4   7  -4   14.30    9.90 
   3   7  -4   61.09   14.40 
   3   7  -4   68.09   10.60 
   3   7  -4   56.29    9.00 
   3   7  -4   49.60    6.90 
   2   7  -4  176.78   13.30 
   2   7  -4  178.68   12.80 
   2   7  -4  175.38   11.40 
   2   7  -4  188.18   15.90 
  -2  -7   4  176.68   16.50 
   1   7  -4  135.09   14.20 
   1   7  -4  140.19   10.10 
   1   7  -4  164.88   13.50 
   1   7  -4  140.89   10.30 
  -1  -7   4  160.38   13.70 
   0   7  -4  597.64   20.00 
   0   7  -4  637.54   20.30 
   0   7  -4  652.03   27.10 
   0   7  -4  617.74   23.10 
   0  -7   4  634.24   23.00 
  -1   7  -4  254.87   13.90 
  -1   7  -4  270.47   15.00 
  -1   7  -4  234.78   13.50 
   1  -7   4  272.37   13.50 
  -2   7  -4    8.40    9.00 
  -2   7  -4   22.90    5.40 
  -2   7  -4    4.70    9.30 
   2  -7   4   12.60    5.10 
   2  -7   4   11.60    5.20 
  -3   7  -4  835.82   30.80 
  -4   7  -4  147.59   18.00 
   4  -7   4  106.49   14.30 
  -5   7  -4   43.60   17.90 
   6   6  -4  412.26   35.70 
   6   6  -4  465.65   29.70 
   5   6  -4   13.30   16.10 
   5   6  -4    2.50   13.10 
   4   6  -4   23.90    9.00 
   4   6  -4   31.20   12.00 
   4   6  -4   17.00   14.20 
   3   6  -4 1553.74   40.70 
   3   6  -4 1666.83   49.50 
   3   6  -4 1606.14   43.80 
   3   6  -4 1571.14   41.20 
   3   6  -4 1624.24   43.50 
   2   6  -4  149.19   13.90 
   2   6  -4  159.48   12.30 
   2   6  -4  175.08   11.70 
   2   6  -4  157.08   10.40 
  -2  -6   4  157.78   13.00 
   1   6  -4  362.36   13.80 
   1   6  -4  381.26   18.50 
   1   6  -4  381.06   13.80 
   1   6  -4  385.86   18.20 
  -1  -6   4  383.26   17.80 
   0   6  -4  609.84   21.60 
   0   6  -4  616.14   24.30 
   0   6  -4  620.64   19.30 
   0   6  -4  607.24   19.20 
   0  -6   4  604.04   21.40 
  -1   6  -4  278.87   18.70 
  -1   6  -4  270.47   13.20 
  -1   6  -4  264.47   12.90 
  -1   6  -4  252.17   19.40 
   1  -6   4  246.78    7.90 
  -2   6  -4 1080.29   28.90 
  -2   6  -4 1029.80   31.70 
  -2   6  -4 1098.19   32.20 
   2  -6   4 1037.50   28.30 
   2  -6   4 1094.59   29.70 
  -3   6  -4 1450.95   42.00 
   3  -6   4 1432.96   39.90 
   3  -6   4 1361.06   40.20 
  -4   6  -4   38.40   13.10 
   4  -6   4   32.70   12.30 
   4  -6   4   38.50   15.40 
  -5   6  -4    4.10   15.60 
   5  -6   4   14.10   15.90 
   6   5  -4  246.78   25.40 
   6   5  -4  253.77   20.70 
   5   5  -4   23.90   15.00 
   5   5  -4   26.00   12.80 
  -5  -5   4   23.10    8.40 
  -5  -5   4   23.50   11.00 
   4   5  -4    3.50   12.40 
   4   5  -4   12.00    9.20 
   4   5  -4   15.50   10.20 
  -4  -5   4   10.80    5.60 
   3   5  -4  424.16   16.90 
   3   5  -4  436.66   21.70 
   3   5  -4  430.96   17.50 
   3   5  -4  418.66   11.80 
  -3  -5   4  428.26   19.80 
   2   5  -4  939.31   27.20 
   2   5  -4  965.90   26.90 
   2   5  -4  940.81   31.00 
   2   5  -4  945.21   27.30 
  -2  -5   4  939.41   31.30 
   1   5  -4   18.90    5.20 
   1   5  -4   15.90    7.50 
   1   5  -4   21.30    7.90 
   1   5  -4   19.30    5.40 
  -1  -5   4   21.80    7.40 
   0   5  -4 1420.86   41.40 
   0   5  -4 1384.46   37.70 
   0   5  -4 1440.56   39.60 
   0   5  -4 1458.05   37.90 
   0  -5   4 1475.25   39.50 
  -1   5  -4   -7.70    5.80 
  -1   5  -4   -2.20    9.30 
  -1   5  -4   -2.50    5.50 
  -1   5  -4   -0.90    5.50 
   1  -5   4   -4.30    4.40 
   1  -5   4    2.60    4.10 
  -2   5  -4  301.67   15.20 
  -2   5  -4  289.37   11.40 
  -2   5  -4  291.77   15.60 
   2  -5   4  304.77   12.90 
   2  -5   4  288.57   13.30 
   2  -5   4  284.77   10.80 
  -3   5  -4  671.93   25.50 
  -3   5  -4  705.13   24.90 
   3  -5   4  717.43   23.90 
   3  -5   4  706.53   23.90 
   3  -5   4  696.23   18.20 
  -4   5  -4   50.19   13.70 
   4  -5   4   45.80   10.90 
  -5   5  -4  376.36   25.00 
   5  -5   4  364.96   23.20 
  -6   5  -4  189.58   26.30 
   6  -5   4  215.98   22.40 
   6   4  -4  209.18   23.50 
   6   4  -4  184.38   18.60 
  -6  -4   4  157.68   17.40 
   5   4  -4   74.29   16.40 
   5   4  -4   61.19   13.30 
  -5  -4   4   49.90   11.70 
   4   4  -4  373.56   21.70 
   4   4  -4  348.27   18.30 
   4   4  -4  365.06   17.00 
  -4  -4   4  365.46   15.80 
   3   4  -4   16.60    8.10 
   3   4  -4   27.10   10.20 
   3   4  -4   19.00    7.30 
  -3  -4   4   13.20    5.30 
   2   4  -4   12.30    4.70 
   2   4  -4    8.30    8.40 
   2   4  -4   30.40    6.40 
   2   4  -4   22.10    5.80 
  -2  -4   4   23.70    6.80 
  -2  -4   4   14.60    3.80 
  -2  -4   4   21.90    3.90 
   1   4  -4  340.77   12.40 
   1   4  -4  341.57   12.30 
   1   4  -4  382.76   15.70 
   1   4  -4  319.17   13.70 
  -1  -4   4  339.17   15.10 
  -1  -4   4  342.67   10.20 
  -1  -4   4  348.37   10.20 
   0   4  -4 2463.55   61.49 
   0   4  -4 2456.65   61.59 
   0   4  -4 2486.85   63.09 
   0   4  -4 2427.46   64.29 
   0  -4   4 2402.06   62.79 
   0  -4   4 2456.45   60.29 
   0  -4   4 2455.35   60.29 
  -1   4  -4  239.58   10.90 
  -1   4  -4  247.58   11.20 
  -1   4  -4  243.38   15.00 
  -1   4  -4  264.57   11.10 
   1  -4   4  248.28   10.00 
  -2   4  -4  293.77   11.70 
  -2   4  -4  324.87   14.30 
  -2   4  -4  334.67   14.20 
   2  -4   4  334.67   13.50 
   2  -4   4  314.07   13.70 
   2  -4   4  301.17   11.60 
  -3   4  -4 3834.12   95.59 
  -3   4  -4 3751.92   99.29 
  -3   4  -4 3708.53   95.29 
   3  -4   4 3790.52   94.69 
   3  -4   4 3735.53   94.69 
   3  -4   4 3615.54   91.39 
  -4   4  -4 1770.42   49.30 
   4  -4   4 1712.23   47.90 
   4  -4   4 1617.04   42.70 
   4  -4   4 1653.93   42.50 
  -5   4  -4   13.90   13.60 
   5  -4   4    7.40   12.90 
   5  -4   4    7.20    5.20 
   5  -4   4   -0.40    6.30 
  -6   4  -4   61.49   18.90 
   6  -4   4   29.80    6.80 
   6  -4   4   30.00    6.20 
   6  -4   4   31.20   19.30 
   6   3  -4    6.40   14.20 
   6   3  -4  -11.00   16.90 
  -6  -3   4   -2.60   12.50 
   5   3  -4  527.45   30.70 
   5   3  -4  538.05   23.60 
  -5  -3   4  562.94   24.50 
  -5  -3   4  521.95   22.20 
   4   3  -4  433.36   20.00 
   4   3  -4  401.86   18.30 
   4   3  -4  420.26   19.40 
  -4  -3   4  448.86   18.00 
  -4  -3   4  451.95   18.20 
   3   3  -4    3.70    9.00 
   3   3  -4    2.70    6.80 
   3   3  -4   -3.00    6.90 
  -3  -3   4    0.10    5.80 
   2   3  -4 1613.34   42.50 
   2   3  -4 1575.14   40.60 
   2   3  -4 1675.13   42.40 
   2   3  -4 1582.84   44.70 
  -2  -3   4 1646.24   45.10 
  -2  -3   4 1593.64   41.30 
   1   3  -4 1265.57   35.20 
   1   3  -4 1207.48   33.10 
   1   3  -4 1264.77   32.60 
  -1  -3   4 1207.78   31.70 
  -1  -3   4 1254.57   34.70 
  -1  -3   4 1191.48   31.70 
   0   3  -4  113.99    7.90 
   0   3  -4  101.99    8.70 
   0   3  -4   93.79    7.40 
   0   3  -4  142.89    9.30 
   0  -3   4  118.59    6.70 
   0  -3   4  106.09    6.50 
  -1   3  -4 2789.32   69.99 
  -1   3  -4 2768.12   69.99 
  -1   3  -4 2758.82   69.69 
  -1   3  -4 2819.32   72.59 
   1  -3   4 2747.43   69.59 
   1  -3   4 2792.52   69.19 
  -2   3  -4 1708.03   44.90 
  -2   3  -4 1816.72   46.50 
  -2   3  -4 1767.12   46.40 
   2  -3   4 1674.73   45.70 
   2  -3   4 1702.43   45.50 
   2  -3   4 1732.23   44.50 
  -3   3  -4 1825.82   50.89 
  -3   3  -4 1984.30   53.19 
  -3   3  -4 1818.52   54.49 
   3  -3   4 1850.21   50.29 
   3  -3   4 1913.31   48.40 
   3  -3   4 1870.21   50.49 
  -4   3  -4 1275.67   39.90 
   4  -3   4 1319.07   39.30 
   4  -3   4 1365.66   43.30 
  -5   3  -4   85.29   14.20 
   5  -3   4   76.19    8.70 
   5  -3   4   73.49   13.90 
   5  -3   4   83.69   10.50 
  -6   3  -4  321.67   25.20 
   6  -3   4  343.97   17.90 
   6  -3   4  342.37   21.00 
   6  -3   4  390.76   28.60 
   7   2  -4    3.50   19.20 
   7   2  -4  -31.30   20.50 
  -7  -2   4  -16.80   17.80 
   6   2  -4  248.38   22.10 
   6   2  -4  219.78   19.50 
   5   2  -4    5.20   11.90 
   5   2  -4    3.70   12.70 
  -5  -2   4   -4.90    9.20 
  -5  -2   4   -5.50   12.40 
   4   2  -4  -10.20   10.00 
   4   2  -4  -11.90    8.10 
   4   2  -4   -5.30    9.10 
  -4  -2   4  -11.10   10.70 
  -4  -2   4   -9.70    7.90 
  -4  -2   4   -5.20    7.90 
   3   2  -4 3488.65   88.09 
   3   2  -4 3337.67   85.59 
   3   2  -4 3365.76   85.59 
  -3  -2   4 3392.36   84.89 
  -3  -2   4 3372.36   87.59 
  -3  -2   4 3362.46   84.79 
   2   2  -4    3.30    5.90 
   2   2  -4    0.10    5.10 
   2   2  -4    6.30    2.80 
   2   2  -4   10.20    7.20 
  -2  -2   4   -3.20    5.40 
  -2  -2   4    5.80    3.10 
  -2  -2   4   -0.70    4.40 
   1   2  -4  142.99    8.30 
   1   2  -4  144.09    7.90 
   1   2  -4  165.28    8.00 
   1   2  -4  165.38   10.90 
  -1  -2   4  140.29    7.80 
  -1  -2   4  133.59    7.60 
  -1  -2   4  132.39    8.00 
  -1  -2   4  146.89    9.90 
   0   2  -4  133.69    8.70 
   0   2  -4  123.59    8.00 
   0  -2   4  107.29    8.70 
   0  -2   4  116.59    7.20 
   0  -2   4  111.19    7.20 
  -1   2  -4   18.00    5.50 
  -1   2  -4   20.20    5.50 
  -1   2  -4   23.00    5.80 
  -1   2  -4   26.10    5.90 
   1  -2   4   21.00    7.20 
   1  -2   4   17.10    4.70 
   1  -2   4   30.70    5.20 
  -2   2  -4 4473.75  113.09 
  -2   2  -4 4584.54  115.59 
  -2   2  -4 4593.04  113.59 
   2  -2   4 4608.74  112.99 
   2  -2   4 4723.63  113.09 
   2  -2   4 4438.16  112.39 
   2  -2   4 4594.54  118.09 
  -3   2  -4   10.00    9.40 
  -3   2  -4   -5.80    7.20 
  -3   2  -4    7.20    7.10 
   3  -2   4    5.90    7.90 
   3  -2   4    2.70    6.70 
  -4   2  -4  260.97   20.00 
  -4   2  -4  252.97   17.70 
   4  -2   4  262.07   17.10 
   4  -2   4  264.47   14.30 
   4  -2   4  269.77   17.30 
  -5   2  -4  596.24   26.40 
   5  -2   4  620.64   24.30 
   5  -2   4  618.14   24.50 
  -6   2  -4   17.40   16.00 
   6  -2   4   13.70   11.20 
   6  -2   4   55.19   14.70 
   6  -2   4    8.10   15.20 
   7   1  -4  -18.40   20.00 
   7   1  -4    1.90   19.40 
  -7  -1   4    7.90   19.10 
   6   1  -4    0.80   14.90 
   6   1  -4   27.80   14.30 
  -6  -1   4   16.80   13.30 
   5   1  -4   87.79   14.20 
   5   1  -4  108.29   13.70 
  -5  -1   4   88.29   12.10 
   4   1  -4 1367.46   41.10 
   4   1  -4 1341.37   40.40 
   4   1  -4 1344.57   40.10 
  -4  -1   4 1349.66   40.20 
  -4  -1   4 1381.46   39.30 
   3   1  -4  984.40   29.90 
   3   1  -4  949.40   28.00 
   3   1  -4  941.81   28.10 
  -3  -1   4  924.41   23.90 
  -3  -1   4  910.51   27.50 
  -3  -1   4  945.01   28.00 
  -3  -1   4  919.21   29.50 
   2   1  -4   50.19    6.90 
   2   1  -4   33.90    3.60 
   2   1  -4   33.50    6.10 
   2   1  -4   39.90    7.30 
  -2  -1   4   35.20    4.00 
  -2  -1   4   35.20    5.90 
  -2  -1   4   31.90    7.50 
  -2  -1   4   29.70    5.80 
   1   1  -4 4072.39  100.99 
   1   1  -4 4089.39  102.69 
   1   1  -4 4119.09  101.39 
   1   1  -4 4151.58  101.39 
  -1  -1   4 4190.18  101.19 
  -1  -1   4 4155.88  101.29 
  -2   1  -4 6088.99  146.99 
  -2   1  -4 5996.90  148.79 
   2  -1   4 5722.63  146.49 
   2  -1   4 5970.30  149.09 
   2  -1   4 6195.08  146.79 
  -3   1  -4   13.10    9.00 
  -3   1  -4   21.00    7.20 
   3  -1   4   10.00    7.60 
   3  -1   4    4.30    8.20 
   3  -1   4   18.10    6.80 
   3  -1   4   -2.20    6.20 
  -4   1  -4 1738.13   47.40 
  -4   1  -4 1709.73   47.20 
  -4   1  -4 1515.35   51.29 
   4  -1   4 1687.33   46.60 
   4  -1   4 1650.93   46.80 
  -5   1  -4  441.96   22.70 
   5  -1   4  503.05   23.30 
   5  -1   4  480.95   20.70 
  -6   1  -4  359.26   25.70 
   6  -1   4  356.06   25.00 
   6  -1   4  453.85   26.90 
   6  -1   4  411.06   22.60 
   7  -1   4   14.60   16.40 
   7  -1   4    4.20   19.00 
   7   0  -4   -4.00   18.90 
   7   0  -4  -15.80   19.20 
  -7   0   4   -3.10   17.60 
   6   0  -4  268.37   20.90 
   6   0  -4  252.47   20.60 
  -6   0   4  289.37   13.10 
  -6   0   4  255.17   11.40 
  -6   0   4  236.88   19.30 
   5   0  -4 1117.29   37.10 
   5   0  -4 1044.00   37.80 
  -5   0   4 1094.49   37.20 
  -5   0   4 1122.49   35.70 
  -5   0   4 1098.99   30.40 
  -5   0   4 1142.09   29.90 
   4   0  -4  881.61   29.30 
   4   0  -4  955.80   30.70 
   4   0  -4  889.01   31.00 
  -4   0   4  917.91   30.30 
  -4   0   4  901.91   24.90 
  -4   0   4  936.91   29.60 
  -4   0   4  909.01   28.90 
   3   0  -4   17.60    7.20 
   3   0  -4   11.60    9.40 
   3   0  -4   10.20    6.60 
  -3   0   4   32.40    7.30 
  -3   0   4   20.60    7.70 
  -3   0   4   21.00    4.20 
  -3   0   4   15.30    6.40 
   2   0  -4  525.05   15.40 
   2   0  -4  521.45   17.40 
   2   0  -4  585.44   19.20 
   2   0  -4  521.75   17.40 
  -2   0   4  519.35   15.60 
  -2   0   4  508.75   18.40 
  -2   0   4  536.85   17.20 
  -2   0   4  548.35   17.40 
   0   0  -4 2121.99   56.19 
   0   0  -4 2256.07   55.69 
   0   0  -4 2218.98   56.69 
   0   0   4 2246.88   55.59 
   0   0   4 2239.58   56.49 
  -1   0  -4 2087.99   52.99 
  -1   0  -4 2123.39   54.19 
   1   0   4 2159.48   54.69 
   1   0   4 1992.90   52.79 
  -2   0  -4   91.69    7.60 
  -2   0  -4   92.49    9.00 
  -2   0  -4   91.49    7.40 
   2   0   4   94.29    8.30 
   2   0   4   96.19    7.50 
  -3   0  -4  826.32   25.10 
  -3   0  -4  797.42   24.70 
  -3   0  -4  799.42   26.50 
   3   0   4  777.22   24.80 
   3   0   4  803.22   25.40 
  -4   0  -4    8.60    9.00 
  -4   0  -4   -2.40    8.10 
  -4   0  -4    1.80   10.00 
   4   0   4   -3.60    8.10 
   4   0   4    9.50    9.60 
  -5   0  -4   13.50   11.20 
  -5   0  -4    5.60   13.00 
   5   0   4   10.40   10.80 
   5   0   4   -9.00   10.00 
  -6   0  -4  220.28   19.10 
   6   0   4  277.07   21.40 
   6   0   4  241.48   19.80 
  -7   0  -4  107.39   20.50 
   7   0   4   88.49   21.00 
   7   0   4   95.59   23.20 
   7  -1  -4   -2.10   20.60 
   7  -1  -4   11.70   19.10 
  -7   1   4   16.60   10.90 
   6  -1  -4   -4.30   14.50 
   6  -1  -4   11.60   14.80 
  -6   1   4   18.70   11.70 
  -6   1   4    7.50    9.10 
  -6   1   4   -0.90   14.10 
   5  -1  -4  235.68   17.30 
  -5   1   4  264.27   15.80 
  -5   1   4  231.58   13.40 
  -5   1   4  246.58   18.60 
  -5   1   4  240.88   17.90 
   4  -1  -4  188.08   14.40 
   4  -1  -4  182.38   13.20 
  -4   1   4  192.88   13.80 
  -4   1   4  173.18   10.70 
  -4   1   4  178.28   14.10 
  -4   1   4  182.88   12.90 
   3  -1  -4   14.20    7.40 
   3  -1  -4   13.00    6.80 
  -3   1   4   25.20    5.20 
  -3   1   4   17.10    7.10 
  -3   1   4   11.50    7.40 
  -3   1   4   15.70    6.70 
   2  -1  -4 2254.57   57.59 
   2  -1  -4 2193.88   59.19 
   2  -1  -4 2288.57   58.69 
  -2   1   4 2316.27   59.29 
  -2   1   4 2271.67   57.79 
  -2   1   4 2401.56   58.79 
  -1   1   4 7594.94  184.98 
   0  -1  -4  466.65   16.00 
   0  -1  -4  455.95   14.20 
   0  -1  -4  433.96   14.80 
   0   1   4  447.46   14.60 
   0   1   4  441.56   14.00 
   0   1   4  447.76   14.10 
  -1  -1  -4 3727.13   93.69 
  -1  -1  -4 3665.13   91.89 
   1   1   4 3732.73   92.09 
   1   1   4 3654.33   93.29 
   1   1   4 3914.41   92.09 
  -2  -1  -4 1573.54   43.60 
  -2  -1  -4 1615.74   42.00 
  -2  -1  -4 1692.03   42.50 
   2   1   4 1611.74   42.40 
   2   1   4 1571.44   42.30 
   2   1   4 1626.14   44.20 
   2   1   4 1575.74   43.70 
  -3  -1  -4  473.65   17.40 
  -3  -1  -4  480.75   19.10 
  -3  -1  -4  521.15   17.80 
   3   1   4  521.65   17.90 
   3   1   4  492.45   19.50 
   3   1   4  489.75   18.30 
  -4  -1  -4 1849.61   52.19 
  -4  -1  -4 1850.81   51.19 
  -4  -1  -4 1826.82   52.39 
   4   1   4 1853.41   52.69 
   4   1   4 1893.91   51.29 
   4   1   4 1891.51   51.69 
  -5  -1  -4   81.19   14.20 
  -5  -1  -4   64.09   12.10 
   5   1   4   71.99   12.20 
   5   1   4   69.19   12.00 
   5   1   4   65.59   12.70 
  -6  -1  -4  234.68   18.80 
   6   1   4  229.38   18.90 
   6   1   4  223.78   19.00 
  -7  -1  -4   -5.70   19.00 
   7   1   4    0.60   17.80 
   7   1   4   -5.60   18.80 
  -7   2   4    2.20   14.40 
   6  -2  -4   69.69   16.60 
   6  -2  -4   58.09   16.00 
  -6   2   4   74.09   15.70 
  -6   2   4   67.79   17.70 
  -6   2   4   54.49   12.30 
   5  -2  -4  510.95   22.90 
  -5   2   4  543.75   21.50 
   4  -2  -4  804.32   27.30 
   4  -2  -4  804.42   27.10 
   4  -2  -4  770.12   27.90 
  -4   2   4  809.02   25.30 
  -4   2   4  800.22   27.00 
  -4   2   4  790.02   27.20 
   3  -2  -4  -10.50    6.10 
   3  -2  -4    1.60    7.30 
   3  -2  -4    6.00    7.10 
  -3   2   4    5.20    5.70 
  -3   2   4   -4.80    6.70 
  -3   2   4   -2.90    6.20 
   2  -2  -4    6.70    6.20 
   2  -2  -4    4.70    5.50 
   2  -2  -4   -5.00    5.40 
  -2   2   4    2.50    5.70 
  -2   2   4    0.80    5.50 
  -2   2   4    1.90    5.30 
  -2   2   4    0.50    4.80 
   1  -2  -4  455.55   16.10 
   1  -2  -4  472.55   15.40 
   1  -2  -4  431.46   15.40 
  -1   2   4  471.95   16.20 
  -1   2   4  459.25   15.70 
  -1   2   4  486.35   15.20 
  -1   2   4  483.85   15.30 
   0  -2  -4 6510.45  157.48 
   0  -2  -4 6605.24  156.28 
   0  -2  -4 6159.28  155.98 
   0   2   4 6395.56  157.98 
   0   2   4 6592.24  156.48 
  -1  -2  -4 2406.96   62.49 
  -1  -2  -4 2387.56   60.89 
   1   2   4 2475.55   62.89 
   1   2   4 2515.35   61.29 
  -2  -2  -4 1372.16   37.00 
  -2  -2  -4 1408.76   39.10 
  -2  -2  -4 1369.36   37.40 
   2   2   4 1471.65   39.20 
   2   2   4 1436.26   37.80 
   2   2   4 1462.45   38.00 
  -3  -2  -4 2756.62   69.69 
  -3  -2  -4 2767.22   69.99 
  -3  -2  -4 2715.83   71.29 
   3   2   4 2787.82   71.99 
   3   2   4 2778.02   70.39 
   3   2   4 2680.33   70.39 
  -4  -2  -4  563.84   20.60 
  -4  -2  -4  581.64   20.60 
  -4  -2  -4  553.94   21.90 
   4   2   4  547.95   22.00 
   4   2   4  529.35   21.80 
   4   2   4  565.04   22.90 
  -5  -2  -4  300.07   17.80 
  -5  -2  -4  301.17   21.00 
   5   2   4  302.07   19.40 
   5   2   4  283.07   18.20 
   5   2   4  292.67   18.90 
  -6  -2  -4  189.88   20.40 
  -6  -2  -4  175.78   19.40 
   6   2   4  166.38   18.90 
  -7  -2  -4  -27.50   16.70 
   7   2   4  -13.20   19.30 
   7   2   4  -12.90   21.20 
   6  -3  -4   15.90   15.60 
   6  -3  -4    7.10   14.20 
  -6   3   4   28.40   13.60 
  -6   3   4   17.20   15.80 
  -6   3   4   28.40   19.00 
   5  -3  -4   45.90   11.60 
   5  -3  -4   54.99   14.60 
  -5   3   4   33.80   11.10 
  -5   3   4   47.30   11.70 
  -5   3   4   46.40   13.00 
   4  -3  -4   35.00    9.80 
   4  -3  -4   13.70   10.90 
   4  -3  -4   28.30   10.00 
  -4   3   4   22.00    8.30 
  -4   3   4   22.90    8.70 
  -4   3   4   13.20    9.70 
   3  -3  -4  802.62   26.10 
   3  -3  -4  851.31   25.90 
   3  -3  -4  789.82   25.80 
  -3   3   4  859.71   26.50 
  -3   3   4  822.12   25.30 
  -3   3   4  813.62   28.10 
  -3   3   4  840.22   26.30 
   2  -3  -4  141.69    9.40 
   2  -3  -4  145.39    9.50 
   2  -3  -4  138.39   10.30 
  -2   3   4  154.28   10.80 
  -2   3   4  138.59   10.10 
  -2   3   4  134.09   10.00 
   1  -3  -4    9.30    6.10 
   1  -3  -4  -11.50    5.30 
   1  -3  -4    2.60    4.40 
  -1   3   4   -4.60    5.30 
  -1   3   4    7.60    5.80 
  -1   3   4   -7.60    4.30 
  -1   3   4    0.30    4.30 
   0  -3  -4 7028.50  171.98 
   0  -3  -4 7089.89  169.48 
   0   3   4 6899.41  171.58 
   0   3   4 6967.30  169.88 
   0   3   4 7104.99  171.78 
  -1  -3  -4  928.51   24.20 
  -1  -3  -4  872.51   24.00 
  -1  -3  -4  918.11   26.20 
   1   3   4  893.21   24.70 
   1   3   4  931.11   27.10 
   1   3   4  871.41   27.30 
  -2  -3  -4 4115.19  105.59 
  -2  -3  -4 4310.47  103.59 
   2   3   4 4191.08  104.19 
   2   3   4 4153.08  105.99 
   2   3   4 4357.76  104.29 
  -3  -3  -4  208.98   13.60 
  -3  -3  -4  226.48   11.30 
  -3  -3  -4  219.08   11.10 
   3   3   4  208.18   12.10 
   3   3   4  209.48   11.50 
   3   3   4  210.88   13.10 
  -4  -3  -4   76.49    9.40 
  -4  -3  -4   73.99   10.80 
  -4  -3  -4   68.39    8.90 
   4   3   4   65.99   10.70 
   4   3   4   68.19    9.50 
   4   3   4   68.59   11.00 
  -5  -3  -4   70.39   12.70 
  -5  -3  -4   75.39   13.50 
  -5  -3  -4   80.59   11.80 
   5   3   4   69.99   12.10 
   5   3   4   93.49   14.20 
   5   3   4   66.49   11.90 
  -6  -3  -4   23.20   13.60 
  -6  -3  -4   37.90   16.60 
   6   3   4   40.40   14.60 
   6   3   4   26.90   15.50 
   6   3   4   26.80   14.10 
  -7  -3  -4   41.00   19.40 
   7   3   4   29.90   20.40 
   6  -4  -4    8.60   13.50 
   6  -4  -4  -12.50   15.60 
  -6   4   4  -12.80   15.10 
  -6   4   4  -14.80   18.30 
   5  -4  -4   -4.90   12.40 
   5  -4  -4   15.20   10.50 
  -5   4   4   18.10   10.80 
  -5   4   4   19.00   12.60 
  -5   4   4   12.90   12.80 
   4  -4  -4  351.46   23.20 
   4  -4  -4  330.27   16.10 
   4  -4  -4  321.47   17.70 
  -4   4   4  304.57   17.70 
  -4   4   4  330.57   18.60 
  -4   4   4  314.17   15.70 
   3  -4  -4  776.12   23.90 
   3  -4  -4  740.93   24.60 
   3  -4  -4  733.23   24.30 
  -3   4   4  754.22   23.50 
  -3   4   4  757.42   25.40 
  -3   4   4  747.53   25.10 
  -3   4   4  764.82   25.70 
   2  -4  -4  127.89    9.10 
   2  -4  -4  122.69    9.70 
   2  -4  -4  126.29    9.00 
  -2   4   4  107.29    9.00 
  -2   4   4  109.19   10.10 
  -2   4   4  111.89    8.90 
  -2   4   4  115.69    9.20 
   1  -4  -4  501.25   17.80 
   1  -4  -4  507.75   18.10 
   1  -4  -4  482.35   15.40 
  -1   4   4  493.15   16.30 
  -1   4   4  485.85   16.00 
  -1   4   4  473.55   18.10 
  -1   4   4  498.05   17.10 
   0  -4  -4  109.09    6.30 
   0  -4  -4  114.99    6.40 
   0   4   4  117.29    7.40 
   0   4   4  106.99    9.40 
   0   4   4  104.89    9.10 
  -1  -4  -4 1303.37   36.20 
  -1  -4  -4 1279.37   32.40 
  -1  -4  -4 1289.17   32.40 
   1   4   4 1324.67   36.60 
   1   4   4 1269.97   34.40 
   1   4   4 1267.87   33.50 
   1   4   4 1279.07   37.30 
  -2  -4  -4   30.00    4.50 
  -2  -4  -4   26.40    4.20 
  -2  -4  -4   30.80    7.30 
   2   4   4   26.80    5.90 
   2   4   4   33.20    7.40 
   2   4   4   31.50    5.50 
  -3  -4  -4   76.99    9.40 
  -3  -4  -4   65.29    6.70 
   3   4   4   97.89   16.20 
   3   4   4   66.69    8.70 
   3   4   4   72.49    9.30 
  -4  -4  -4  628.84   22.40 
  -4  -4  -4  656.53   24.40 
  -4  -4  -4  653.23   21.60 
   4   4   4  622.74   23.90 
   4   4   4  633.54   22.50 
   4   4   4  617.14   24.50 
  -5  -4  -4  589.64   23.20 
  -5  -4  -4  616.34   24.20 
  -5  -4  -4  645.44   26.60 
   5   4   4  690.33   25.90 
   5   4   4  637.04   26.80 
   5   4   4  634.04   28.70 
  -6  -4  -4  116.79   14.80 
  -6  -4  -4   99.99   17.30 
   6   4   4  116.89   16.70 
   6   4   4  158.18   19.70 
   6   4   4  148.99   17.20 
  -7  -4  -4  234.78   24.10 
   7   4   4  222.18   27.60 
   7   4   4  220.88   27.10 
   6  -5  -4   20.30   20.10 
  -6   5   4    8.60   20.00 
  -6   5   4    2.20   17.30 
   5  -5  -4  195.98   17.40 
   5  -5  -4  203.38   16.00 
  -5   5   4  230.78   15.90 
  -5   5   4  209.28   18.70 
  -5   5   4  218.28   18.20 
   4  -5  -4  -14.00   10.90 
   4  -5  -4    9.20   14.40 
   4  -5  -4   -0.70    7.50 
  -4   5   4    7.90    7.90 
  -4   5   4   -7.10   10.50 
  -4   5   4   -8.80   10.60 
   3  -5  -4  221.28   14.40 
   3  -5  -4  205.88   12.60 
   3  -5  -4  207.48   14.90 
  -3   5   4  175.68   13.80 
  -3   5   4  196.18   12.00 
  -3   5   4  211.58   15.40 
  -3   5   4  207.28   15.10 
   2  -5  -4   94.69    8.50 
   2  -5  -4   75.89    7.70 
   2  -5  -4   79.69    7.70 
  -2   5   4   94.99    8.60 
  -2   5   4   92.99    9.30 
  -2   5   4   96.39   10.70 
  -2   5   4   97.29    9.80 
   1  -5  -4 4069.79   99.79 
   1  -5  -4 4084.09   99.89 
  -1   5   4 4081.09  102.29 
  -1   5   4 4034.70  101.09 
  -1   5   4 4162.68  103.99 
  -1   5   4 4112.59  101.19 
   0  -5  -4 1062.09   31.30 
   0  -5  -4 1018.00   25.70 
   0   5   4 1044.40   28.00 
   0   5   4 1019.00   30.90 
   0   5   4 1065.49   31.60 
  -1  -5  -4 5974.20  146.89 
   1   5   4 5984.00  143.99 
   1   5   4 5824.72  149.99 
  -2  -5  -4  757.22   24.70 
   2   5   4  753.82   21.80 
   2   5   4  768.72   25.50 
   2   5   4  732.03   22.20 
  -3  -5  -4 1932.41   47.70 
  -3  -5  -4 1912.41   52.29 
  -3  -5  -4 1905.21   47.70 
   3   5   4 1964.90   53.09 
   3   5   4 1911.11   50.89 
  -4  -5  -4 3113.09   77.39 
  -4  -5  -4 3061.09   81.19 
   4   5   4 3106.09   82.19 
   4   5   4 3152.28   81.09 
   4   5   4 3136.69   80.29 
  -5  -5  -4  434.76   22.80 
  -5  -5  -4  426.66   19.10 
   5   5   4  413.66   21.00 
   5   5   4  474.75   26.00 
   5   5   4  427.86   22.40 
  -6  -5  -4   43.50   13.00 
  -6  -5  -4   57.79   16.50 
   6   5   4   40.00   15.40 
   6   5   4   67.69   19.00 
   6   5   4   50.89   16.70 
   6  -6  -4   53.59   21.90 
  -6   6   4   55.99   20.10 
  -6   6   4   57.69   22.90 
   5  -6  -4    6.20   15.40 
   5  -6  -4   23.10    8.10 
  -5   6   4   29.70   15.30 
  -5   6   4   14.60   15.40 
   4  -6  -4  750.32   26.60 
   4  -6  -4  724.23   27.50 
  -4   6   4  743.33   30.10 
  -4   6   4  720.53   26.90 
   3  -6  -4  278.27   17.40 
   3  -6  -4  271.87   15.50 
  -3   6   4  275.57   16.40 
  -3   6   4  277.27   17.80 
  -3   6   4  304.17   13.90 
  -3   6   4  296.77   19.20 
   2  -6  -4  407.56   15.10 
   2  -6  -4  409.56   15.40 
  -2   6   4  405.66   17.30 
  -2   6   4  369.96   17.80 
  -2   6   4  417.66   19.60 
  -2   6   4  401.26   16.10 
   1  -6  -4  845.32   22.30 
   1  -6  -4  844.92   22.30 
  -1   6   4  859.51   25.30 
  -1   6   4  866.31   29.00 
  -1   6   4  866.51   25.20 
  -1   6   4  873.61   26.90 
   0  -6  -4   12.20    8.50 
   0   6   4   28.70    8.30 
   0   6   4   21.30    8.10 
   0   6   4    8.90    4.90 
   0   6   4   19.30    5.30 
  -1  -6  -4  334.37   16.60 
   1   6   4  348.37   13.20 
   1   6   4  378.46   15.80 
  -2  -6  -4    9.20    8.40 
   2   6   4    7.90    5.80 
   2   6   4    6.40    5.20 
   2   6   4    2.40    8.10 
  -3  -6  -4   29.70    9.80 
   3   6   4    8.40    8.80 
   3   6   4   25.00    7.90 
  -4  -6  -4  159.98   14.70 
   4   6   4  160.78   12.30 
   4   6   4  162.78   16.60 
   4   6   4  160.48   14.40 
   4   6   4  153.18   13.80 
  -5  -6  -4  301.07   11.50 
   5   6   4  292.27   24.00 
   5   6   4  279.27   20.60 
   5   6   4  317.07   21.30 
  -6  -6  -4  252.07   16.10 
  -6  -6  -4  274.97   21.40 
   6   6   4  287.37   21.90 
   6   6   4  258.27   22.40 
   6   6   4  263.57   20.60 
   5  -7  -4  248.38   23.10 
  -5   7   4  270.27   23.60 
  -5   7   4  281.17   22.70 
   4  -7  -4   47.70   14.80 
   4  -7  -4   43.60   11.90 
  -4   7   4   54.99   14.00 
  -4   7   4   74.39   16.20 
  -4   7   4   69.89    7.40 
   3  -7  -4 1533.55   49.99 
  -3   7   4 1790.42   51.59 
  -3   7   4 1669.83   48.30 
   2  -7  -4   12.00    5.80 
  -2   7   4   25.70    9.20 
  -2   7   4   13.40    8.10 
  -2   7   4   18.10   10.10 
  -2   7   4   14.40    7.70 
  -1   7   4    0.50    8.40 
  -1   7   4   14.90    9.80 
  -1   7   4    3.10    6.80 
  -1   7   4    9.50    6.50 
   0   7   4 1468.65   43.70 
   0   7   4 1447.26   39.00 
   0   7   4 1587.14   44.70 
   0   7   4 1490.95   39.20 
  -1  -7  -4  523.05   21.70 
   1   7   4  495.45   21.70 
   1   7   4  538.05   16.50 
   2   7   4    2.10    6.00 
   2   7   4   -2.60    5.20 
   2   7   4    8.50    9.10 
  -3  -7  -4   -5.10   11.80 
   3   7   4   -0.30    9.70 
   3   7   4   -5.80    7.70 
  -4  -7  -4   91.89   13.80 
   4   7   4   81.89   14.90 
   4   7   4   82.69   10.80 
   4   7   4   73.19   12.40 
   4   7   4  101.29   13.30 
  -5  -7  -4  469.15   26.00 
   5   7   4  500.25   26.00 
   5   7   4  468.45   24.10 
   5   7   4  487.45   29.60 
  -6  -7  -4   14.50   21.60 
   6   7   4   54.19   17.40 
   6   7   4   45.00   17.70 
   5  -8  -4   17.70   19.00 
  -5   8   4   16.10   19.50 
  -5   8   4   33.80   19.10 
   4  -8  -4   39.80   12.60 
  -4   8   4   82.89   15.70 
  -4   8   4   76.29   17.90 
   3  -8  -4  774.62   25.90 
  -3   8   4  710.83   28.60 
  -3   8   4  742.33   32.00 
  -2   8   4    5.50   10.50 
  -2   8   4   25.50   13.00 
  -2   8   4   15.60    8.40 
  -2   8   4   -2.40    8.80 
  -1   8   4   -2.40    8.10 
  -1   8   4    7.70    9.50 
  -1   8   4   -0.70   10.80 
   0   8   4   20.80    6.30 
   0   8   4   16.10    6.40 
   0   8   4   13.30    8.60 
   0   8   4   21.10   10.60 
   1   8   4  461.55   21.60 
   1   8   4  456.75   15.50 
  -2  -8  -4  105.59   13.80 
   2   8   4  108.69    8.00 
   2   8   4  116.89    8.50 
   2   8   4  119.99   13.60 
  -3  -8  -4 1339.17   42.70 
   3   8   4 1336.67   42.10 
   3   8   4 1428.26   48.50 
   3   8   4 1313.97   37.80 
  -4  -8  -4   19.30   14.30 
   4   8   4   22.80   12.00 
   4   8   4    9.90   10.00 
   4   8   4   12.00   12.10 
   4   8   4   10.30   11.80 
  -5  -8  -4    4.70   16.40 
   5   8   4   10.30   15.40 
   5   8   4    2.20   13.00 
   5   8   4   15.40   17.80 
   4  -9  -4   27.50   14.70 
  -4   9   4   34.90   15.90 
  -4   9   4   25.50   19.90 
  -3   9   4   15.00   14.10 
  -3   9   4    2.40    6.80 
  -3   9   4    4.40   16.10 
  -2   9   4   15.50   12.50 
  -2   9   4   -2.20    9.80 
  -2   9   4    5.30   10.20 
  -2   9   4   12.10   14.40 
  -1   9   4  161.78   14.20 
  -1   9   4  123.69   10.90 
  -1   9   4  130.19   11.80 
   0   9   4  439.96   16.50 
   0   9   4  448.56   17.20 
   0   9   4  462.15   24.90 
   0   9   4  425.06   21.20 
   1   9   4  213.88   17.70 
   1   9   4  204.28   11.60 
   1   9   4  221.78   11.80 
   2   9   4   -7.80   12.10 
   2   9   4    2.00    7.10 
   2   9   4    4.20    6.30 
   2   9   4  -10.50   11.20 
   3   9   4  752.92   30.30 
   3   9   4  729.83   32.20 
   3   9   4  757.02   25.40 
   4   9   4  120.19   17.50 
   4   9   4   78.59   14.90 
   4   9   4  107.99   12.60 
   4   9   4  111.09   19.20 
   5   9   4  233.68   19.10 
   5   9   4  270.67   30.50 
   5   9   4  235.48   21.20 
  -4  10   4   95.19   21.00 
  -4  10   4   94.39   24.60 
  -3  10   4   36.20   15.80 
  -3  10   4   35.40   19.90 
  -2  10   4  366.76   20.70 
  -2  10   4  382.86   28.00 
  -2  10   4  413.66   21.40 
  -2  10   4  412.06   18.10 
  -1  10   4   14.60   14.80 
  -1  10   4    1.20    9.50 
  -1  10   4    7.70   11.30 
  -1  10   4   27.10   13.50 
   0  10   4   20.60    8.10 
   0  10   4   30.00   14.90 
   0  10   4   26.30    9.20 
   0  10   4   34.30   14.60 
   1  10   4  165.18   16.50 
   1  10   4  179.88   12.40 
   1  10   4  178.98   12.60 
   1  10   4  174.48   18.70 
   2  10   4   21.00    7.30 
   2  10   4   41.00   16.90 
   2  10   4   14.10   13.60 
   2  10   4   19.50    8.00 
   3  10   4  398.36   19.80 
   3  10   4  453.25   25.80 
   3  10   4  441.36   28.30 
   4  10   4   29.90   19.40 
   4  10   4   49.80   17.70 
   4  10   4   32.70   15.50 
   4  10   4   41.50   12.00 
  -3  11   4  543.85   30.90 
  -3  11   4  541.25   32.30 
  -2  11   4  272.67   25.90 
  -2  11   4  262.67   16.90 
  -2  11   4  246.48   18.40 
  -1  11   4   84.19   19.70 
  -1  11   4   84.99   12.60 
  -1  11   4   64.19   12.60 
  -1  11   4   47.70   14.30 
  -1  11   4  103.99   18.80 
   0  11   4  204.28   17.40 
   0  11   4  142.99   20.60 
   0  11   4  195.48   13.60 
   1  11   4  417.36   18.40 
   1  11   4  427.46   27.50 
   1  11   4  421.96   28.60 
   1  11   4  457.45   17.90 
   2  11   4   53.99    8.80 
   2  11   4   79.09   18.40 
   2  11   4   50.49    9.70 
   2  11   4   42.20   16.20 
   3  11   4  232.18   15.40 
   3  11   4  238.28   22.80 
   3  11   4  184.78   23.00 
   4  11   4   14.90   16.70 
   4  11   4    6.20   12.90 
   4  11   4    1.90   20.50 
  -2  12   4   96.09   25.50 
  -2  12   4   87.49   29.00 
  -1  12   4    4.30   18.60 
  -1  12   4   -2.00   13.50 
  -1  12   4  -11.40   13.20 
  -1  12   4   16.50   20.30 
   0  12   4   19.50   13.70 
   0  12   4    0.50   18.10 
   0  12   4   29.80   15.90 
   0  12   4   22.00   11.40 
   1  12   4    3.90   18.10 
   1  12   4   24.10   16.00 
   1  12   4    7.20   16.40 
   2  12   4  153.28   11.40 
   2  12   4  140.39   21.20 
   2  12   4  156.88   23.00 
   3  12   4   29.20   22.00 
   3  12   4   13.40   20.70 
   2  11  -5   40.20   13.40 
   2  11  -5   39.80   20.40 
   2  11  -5   43.20   17.10 
   1  11  -5  218.08   15.90 
   1  11  -5  234.08   22.50 
   1  11  -5  170.38   22.30 
   0  11  -5  -34.20   15.80 
   0  11  -5   -0.60   12.90 
   0  11  -5   -6.70   16.20 
  -1  11  -5   34.80   14.60 
  -1  11  -5   34.20   15.20 
   3  10  -5   -0.50   12.80 
   3  10  -5   -8.50   12.60 
   3  10  -5   -4.10   19.30 
   3  10  -5   10.10   16.90 
   2  10  -5  130.69   16.80 
   2  10  -5  118.49   19.90 
   2  10  -5  128.39   12.80 
   2  10  -5  117.39   15.80 
   1  10  -5   87.99   11.90 
   1  10  -5   41.80   16.90 
   1  10  -5   80.19   13.30 
   0  10  -5  217.78   18.60 
   0  10  -5  230.58   17.80 
   0  10  -5  278.67   21.30 
  -1  10  -5  245.98   17.60 
  -2  10  -5   39.40    7.40 
  -3  10  -5  151.58   21.20 
   4   9  -5  334.67   23.00 
   4   9  -5  264.37   27.00 
   3   9  -5   27.50   14.00 
   3   9  -5   29.10   15.00 
   3   9  -5    6.40   11.00 
   3   9  -5    7.90   17.60 
   2   9  -5  867.81   35.20 
   2   9  -5  850.91   36.40 
   2   9  -5  849.61   29.80 
   2   9  -5  839.52   28.20 
   2   9  -5  845.02   30.10 
   1   9  -5   40.80    9.80 
   1   9  -5   40.90   14.10 
   1   9  -5   44.00   10.70 
   0   9  -5  349.37   18.30 
   0   9  -5  368.86   19.80 
   0   9  -5  358.56   21.70 
   0  -9   5  380.16   21.40 
  -1   9  -5  394.96   20.20 
  -1   9  -5  420.26   30.50 
  -1   9  -5  421.36   23.80 
  -2   9  -5   33.60    7.70 
  -2   9  -5   17.00   12.80 
  -3   9  -5  127.89   17.90 
  -4   9  -5   25.70   20.50 
   5   8  -5   18.70   16.20 
   5   8  -5   -4.80   20.70 
   4   8  -5  122.09   19.80 
   4   8  -5  113.59   14.50 
   3   8  -5   18.40   10.00 
   3   8  -5   10.70    8.10 
   3   8  -5   10.90   10.70 
   3   8  -5    9.40   15.80 
   2   8  -5  878.71   27.70 
   2   8  -5  890.41   29.20 
   2   8  -5  867.31   32.00 
   2   8  -5  895.41   34.50 
   1   8  -5   16.40   14.50 
   1   8  -5    8.90   11.40 
   1   8  -5    7.30    8.90 
   1   8  -5   -6.40    8.40 
  -1  -8   5    2.20   13.20 
   0   8  -5    8.80    8.90 
   0   8  -5   28.80   10.20 
   0   8  -5    6.40    8.50 
   0  -8   5   20.20   11.60 
  -1   8  -5   52.99   10.70 
  -1   8  -5   78.59   11.10 
  -1   8  -5   65.29   13.00 
   1  -8   5   81.39   10.80 
  -2   8  -5   -2.40   10.90 
  -2   8  -5   15.30    7.00 
  -3   8  -5   66.19   15.40 
   3  -8   5   84.39    9.70 
  -4   8  -5  107.99   19.90 
   4  -8   5   80.39   15.00 
   5   7  -5   12.10   14.80 
   5   7  -5   -4.80   14.90 
   4   7  -5  295.57   18.90 
   4   7  -5  258.27   22.60 
   3   7  -5  440.66   19.00 
   3   7  -5  430.56   16.00 
   3   7  -5  477.15   30.80 
   2   7  -5  246.88   14.00 
   2   7  -5  206.28   16.00 
   2   7  -5  241.18   16.80 
   2   7  -5  244.78   19.90 
   1   7  -5  285.17   15.20 
   1   7  -5  285.37   14.60 
   1   7  -5  242.18   17.80 
   1   7  -5  280.87   19.90 
  -1  -7   5  265.87   19.70 
   0   7  -5  524.45   19.50 
   0   7  -5  541.45   20.70 
   0   7  -5  553.14   22.50 
   0   7  -5  528.15   27.30 
   0  -7   5  564.74   22.60 
  -1   7  -5  825.32   27.40 
  -1   7  -5  804.82   27.10 
  -1   7  -5  836.82   27.00 
   1  -7   5  843.22   26.50 
  -2   7  -5   42.70   11.20 
  -2   7  -5   75.29   12.30 
  -2   7  -5   76.89    8.30 
   2  -7   5   66.99    7.40 
  -3   7  -5  307.77   21.50 
   3  -7   5  348.27   20.20 
   3  -7   5  322.77   17.60 
  -4   7  -5    2.20   14.10 
   4  -7   5   15.70   14.10 
   4  -7   5   21.70   16.30 
  -5   7  -5   31.30   21.70 
   5  -7   5   32.80   19.20 
   6   6  -5   -2.40   18.60 
   6   6  -5    6.10   17.80 
   5   6  -5  -12.60   13.50 
   5   6  -5   -8.30   17.50 
   4   6  -5  242.38   19.30 
   4   6  -5  238.98   16.00 
   3   6  -5 1810.72   49.80 
   3   6  -5 1777.52   46.50 
   3   6  -5 1825.72   46.10 
   3   6  -5 1800.02   55.19 
   3   6  -5 1897.71   50.49 
   2   6  -5   70.99    9.60 
   2   6  -5   88.29    9.90 
   2   6  -5   80.19   12.90 
  -2  -6   5   75.39   12.80 
   1   6  -5 2208.78   56.89 
   1   6  -5 2130.49   59.59 
   1   6  -5 2214.38   60.69 
   1   6  -5 2216.08   56.99 
  -1  -6   5 2235.88   60.69 
   0   6  -5   11.50    6.80 
   0   6  -5    7.40    7.90 
   0   6  -5    2.70    7.10 
   0   6  -5    7.60   10.80 
   0  -6   5   -4.60    8.20 
  -1   6  -5  296.77   13.90 
  -1   6  -5  267.37   15.30 
  -1   6  -5  305.07   15.30 
  -1   6  -5  289.67   20.90 
   1  -6   5  295.17   14.40 
   1  -6   5  281.47   10.60 
   1  -6   5  266.97   10.80 
  -2   6  -5   13.80    6.70 
  -2   6  -5    5.00    9.50 
  -2   6  -5   10.60    9.50 
   2  -6   5    5.30    7.00 
   2  -6   5    6.50    7.60 
  -3   6  -5    1.30   10.30 
   3  -6   5   -6.10   10.40 
   3  -6   5    7.70    4.00 
   3  -6   5   -2.50    9.20 
  -4   6  -5   42.50   13.90 
   4  -6   5   56.59   13.30 
  -5   6  -5   18.70   16.60 
   5  -6   5   44.10   16.20 
   6   5  -5  100.59   17.70 
   6   5  -5  124.59   24.60 
  -6  -5   5   86.49   13.40 
   5   5  -5  172.88   16.10 
   5   5  -5  187.98   21.70 
  -5  -5   5  176.98   13.00 
  -5  -5   5  170.98   16.50 
   4   5  -5   16.40    9.50 
   4   5  -5   10.50   13.90 
  -4  -5   5   13.20    6.50 
   3   5  -5  151.78    6.90 
   3   5  -5  147.79    6.50 
   3   5  -5  150.58   12.70 
   3   5  -5  160.18   15.70 
   3   5  -5  156.78   11.40 
  -3  -5   5  155.98    8.00 
  -3  -5   5  155.68    8.00 
   2   5  -5  337.57   15.20 
   2   5  -5  312.77   18.40 
   2   5  -5  315.17   14.00 
  -2  -5   5  326.57    9.00 
  -2  -5   5  266.37    9.90 
  -2  -5   5  332.67   18.80 
   1   5  -5  169.78   10.40 
   1   5  -5  165.88   12.10 
   1   5  -5  188.38   14.00 
   1   5  -5  174.98   10.70 
  -1  -5   5  163.58   12.60 
  -1  -5   5  151.38    5.60 
   0   5  -5  426.86   15.50 
   0   5  -5  423.96   17.10 
   0   5  -5  377.36   14.60 
   0   5  -5  392.96   18.70 
   0  -5   5  402.96   17.30 
   0  -5   5  408.66   12.50 
   0  -5   5  389.26   12.20 
  -1   5  -5  182.78   12.00 
  -1   5  -5  198.18   12.70 
  -1   5  -5  185.68   12.00 
   1  -5   5  178.88    9.70 
   1  -5   5  156.08   11.00 
  -2   5  -5  907.01   34.00 
  -2   5  -5  921.01   26.80 
  -2   5  -5  912.11   29.40 
   2  -5   5  839.52   27.90 
   2  -5   5  952.80   27.40 
  -3   5  -5  262.67   16.60 
   3  -5   5  272.77   22.00 
   3  -5   5  249.48   15.90 
   3  -5   5  241.38   10.70 
  -4   5  -5   14.90   12.30 
   4  -5   5   13.20    4.70 
   4  -5   5    9.80    3.80 
   4  -5   5   14.50   11.90 
  -5   5  -5    8.90   16.90 
   5  -5   5   10.70   14.50 
  -6   5  -5   -4.80   22.10 
   6  -5   5   -1.70   21.50 
   6   4  -5  384.06   26.90 
   6   4  -5  393.06   29.00 
   5   4  -5   55.29   16.60 
   5   4  -5   57.09   16.00 
  -5  -4   5   56.69   19.60 
   4   4  -5   75.49   11.70 
   4   4  -5   78.59   12.20 
  -4  -4   5   70.69    9.30 
   3   4  -5  831.82   30.60 
   3   4  -5  831.22   26.10 
   3   4  -5  836.62   27.40 
  -3  -4   5  839.02   24.20 
  -3  -4   5  819.42   24.20 
   2   4  -5 2832.12   71.69 
   2   4  -5 2869.51   72.79 
   2   4  -5 2840.32   75.69 
  -2  -4   5 2873.41   70.89 
  -2  -4   5 2903.31   79.09 
   1   4  -5  109.19    8.20 
   1   4  -5  107.19   10.50 
   1   4  -5   95.89    8.10 
   1   4  -5  103.69    9.00 
  -1  -4   5  115.79   10.30 
  -1  -4   5  108.29    7.40 
  -1  -4   5   91.89    7.10 
   0   4  -5 1481.05   40.00 
   0   4  -5 1418.36   40.80 
   0   4  -5 1377.76   38.20 
   0   4  -5 1414.96   37.90 
   0  -4   5 1402.36   39.40 
   0  -4   5 1445.16   36.90 
  -1   4  -5    7.40    6.50 
  -1   4  -5   14.50    8.70 
  -1   4  -5   12.00    6.90 
   1  -4   5   11.10    6.00 
   1  -4   5    8.00    6.00 
   1  -4   5    9.80    5.30 
  -2   4  -5  442.66   18.30 
  -2   4  -5  482.55   18.60 
  -2   4  -5  442.76   17.00 
   2  -4   5  572.64   20.00 
   2  -4   5  495.55   18.30 
  -3   4  -5   82.39   11.90 
  -3   4  -5   62.19   10.50 
   3  -4   5   92.59   10.70 
  -4   4  -5   63.19   14.20 
   4  -4   5   62.79   11.90 
  -5   4  -5  277.77   21.90 
   5  -4   5  254.87   12.60 
   5  -4   5  304.97   21.50 
   6  -4   5   -8.70   18.00 
   6  -4   5  -12.30    7.40 
   6   3  -5  304.97   25.30 
   6   3  -5  313.57   23.40 
  -6  -3   5  302.67   21.60 
   5   3  -5  218.28   20.20 
   5   3  -5  266.57   20.70 
  -5  -3   5  263.07   20.30 
  -5  -3   5  261.07   17.10 
   4   3  -5  392.06   22.30 
   4   3  -5  366.36   19.50 
   4   3  -5  382.66   19.80 
  -4  -3   5  373.36   17.90 
   3   3  -5  320.77   18.80 
   3   3  -5  326.37   15.00 
   3   3  -5  319.07   15.70 
  -3  -3   5  354.96   14.10 
  -3  -3   5  310.27   14.30 
   2   3  -5 7222.58  181.28 
   2   3  -5 7351.76  178.58 
   2   3  -5 7305.27  176.98 
  -2  -3   5 7268.57  180.88 
  -2  -3   5 7336.47  177.48 
  -2  -3   5 7413.96  177.48 
   1   3  -5  558.04   19.00 
   1   3  -5  596.24   21.80 
   1   3  -5  606.94   18.50 
  -1  -3   5  580.54   20.70 
  -1  -3   5  587.74   17.50 
  -1  -3   5  563.24   19.20 
   0   3  -5 3947.51   96.59 
   0   3  -5 3868.61   98.39 
   0   3  -5 3949.00   96.39 
   0   3  -5 3958.30   97.99 
   0  -3   5 3741.03   97.49 
   0  -3   5 3849.11   95.79 
   0  -3   5 3950.60   98.79 
  -1   3  -5   78.29    7.70 
  -1   3  -5   79.39    9.90 
  -1   3  -5   71.69    7.30 
  -1   3  -5   62.99    7.20 
   1  -3   5   73.99    7.50 
   1  -3   5   74.19    7.20 
   1  -3   5   73.59    7.50 
   1  -3   5   57.29    9.50 
  -2   3  -5 1256.97   35.40 
  -2   3  -5 1174.28   34.90 
  -2   3  -5 1261.67   34.60 
   2  -3   5 1218.38   34.60 
   2  -3   5 1280.27   34.60 
  -3   3  -5 2286.37   62.49 
  -3   3  -5 2278.77   62.39 
  -3   3  -5 2372.06   65.39 
   3  -3   5 2424.96   62.29 
  -4   3  -5  192.68   15.60 
   4  -3   5  201.48   13.50 
   4  -3   5  160.28   13.90 
  -5   3  -5   30.50   13.70 
   5  -3   5   33.60   10.60 
   5  -3   5   16.50   13.10 
   5  -3   5   29.50    8.70 
  -6   3  -5   -7.50   17.30 
   6  -3   5    5.20   16.50 
   6  -3   5   11.90   13.20 
   6   2  -5    4.60   16.40 
   6   2  -5   -4.30   15.60 
  -6  -2   5    0.60   13.90 
   5   2  -5  226.48   21.70 
   5   2  -5  236.48   18.00 
  -5  -2   5  252.67   18.70 
   4   2  -5  104.09   12.40 
   4   2  -5  121.59   14.40 
  -4  -2   5  132.09   12.30 
   3   2  -5  532.05   19.50 
   3   2  -5  538.25   20.90 
   3   2  -5  523.05   20.00 
  -3  -2   5  510.95   23.00 
  -3  -2   5  567.34   19.80 
  -3  -2   5  534.05   18.70 
   2   2  -5  151.08   12.60 
   2   2  -5  146.69    7.50 
   2   2  -5  148.39   10.40 
  -2  -2   5  149.99   10.10 
  -2  -2   5  145.29    9.60 
  -2  -2   5  155.38    7.90 
   1   2  -5 9656.73  238.68 
   1   2  -5 9974.10  239.18 
  -1  -2   5 9999.00  240.58 
   0   2  -5 1003.10   27.80 
   0   2  -5 1037.80   29.60 
   0   2  -5  991.40   29.10 
   0   2  -5  942.41   27.70 
   0  -2   5 1020.20   27.70 
   0  -2   5  975.00   27.20 
   0  -2   5 1001.80   29.70 
   0  -2   5 1017.60   29.10 
  -1   2  -5  498.05   19.50 
  -1   2  -5  496.85   17.80 
  -1   2  -5  536.45   17.40 
  -1   2  -5  524.85   17.10 
   1  -2   5  508.65   17.10 
   1  -2   5  513.45   17.90 
   1  -2   5  524.65   16.90 
   1  -2   5  502.05   18.80 
  -2   2  -5  135.09    9.90 
  -2   2  -5  132.29   10.00 
  -2   2  -5  124.39    9.50 
   2  -2   5  134.39    9.60 
   2  -2   5  137.19    9.90 
   2  -2   5  146.59   10.40 
   2  -2   5  162.38   13.10 
  -3   2  -5  343.07   20.00 
  -3   2  -5  367.26   16.50 
   3  -2   5  370.36   15.50 
   3  -2   5  355.76   15.90 
   3  -2   5  334.87   19.20 
  -4   2  -5    5.30    9.90 
   4  -2   5    4.80    8.50 
   4  -2   5   -0.30    9.30 
  -5   2  -5   31.50   13.10 
   5  -2   5   31.90   11.50 
   5  -2   5   23.90    9.40 
   5  -2   5   31.20   12.70 
  -6   2  -5   21.70   18.40 
   6  -2   5   36.20   16.70 
   6  -2   5    5.80   15.70 
   6  -2   5   16.00   12.10 
   6   1  -5   13.50   15.10 
   6   1  -5    1.10   16.90 
  -6  -1   5   14.00   15.70 
   5   1  -5 1182.98   40.30 
   5   1  -5 1179.18   38.20 
  -5  -1   5 1147.79   37.90 
   4   1  -5 4560.24  116.59 
   4   1  -5 4412.46  114.89 
  -4  -1   5 4537.05  114.19 
  -4  -1   5 4516.15  116.69 
  -4  -1   5 4640.34  114.29 
   3   1  -5  668.73   23.40 
   3   1  -5  663.03   22.70 
   3   1  -5  628.74   22.10 
  -3  -1   5  663.53   24.10 
  -3  -1   5  645.14   18.30 
  -3  -1   5  686.93   22.80 
  -3  -1   5  677.13   22.50 
   2   1  -5 4903.71  121.99 
   2   1  -5 4910.21  120.19 
   2   1  -5 5084.59  124.49 
  -2  -1   5 4939.11  121.69 
  -2  -1   5 4875.51  120.59 
  -2  -1   5 4960.50  121.59 
  -2  -1   5 4900.11  123.59 
   1   1  -5 3263.67   83.99 
   1   1  -5 3410.06   85.69 
   1   1  -5 3522.05   84.39 
   1   1  -5 3392.46   83.89 
  -1  -1   5 3397.66   83.79 
  -1  -1   5 3381.16   84.29 
  -1  -1   5 3254.27   83.79 
   0   1  -5  237.98   10.50 
   0   1  -5  237.48   10.80 
   0   1  -5  216.98   12.10 
   0   1  -5  241.58   11.70 
   0  -1   5  254.47   12.30 
   0  -1   5  236.38   10.50 
   0  -1   5  262.97   11.00 
   0  -1   5  232.28   11.70 
  -1   1  -5  133.59   10.90 
  -1   1  -5  135.79   10.20 
  -1   1  -5  138.79    9.00 
  -1   1  -5  147.49    9.30 
   1  -1   5  157.18    9.30 
   1  -1   5  135.39   10.70 
   1  -1   5  149.59   10.20 
   1  -1   5  152.98    9.00 
  -2   1  -5 3317.87   83.59 
  -2   1  -5 3265.67   85.49 
   2  -1   5 3278.57   83.29 
   2  -1   5 3339.97   85.09 
   2  -1   5 3291.47   83.59 
   2  -1   5 3322.67   86.39 
  -3   1  -5  479.65   21.30 
  -3   1  -5  456.35   18.40 
   3  -1   5  470.85   21.40 
   3  -1   5  483.75   18.30 
   3  -1   5  489.05   19.00 
   3  -1   5  463.15   20.10 
  -4   1  -5   66.29   11.20 
  -4   1  -5   88.79   14.70 
   4  -1   5   64.19   11.10 
   4  -1   5   63.49   10.70 
   4  -1   5   83.79   13.60 
  -5   1  -5  156.88   16.00 
   5  -1   5  141.59   13.10 
   5  -1   5  148.09   15.10 
   5  -1   5  144.39   15.10 
  -6   1  -5  217.08   20.30 
   6  -1   5  167.98   19.20 
   6  -1   5  220.98   20.30 
   6  -1   5  211.18   17.40 
   6   0  -5   15.20   16.40 
   6   0  -5   13.10   16.30 
  -6   0   5    8.20   15.70 
  -6   0   5   25.40    3.30 
  -6   0   5   33.90    3.20 
   5   0  -5  919.41   31.70 
   5   0  -5  929.71   34.20 
  -5   0   5  852.41   24.70 
  -5   0   5  800.92   30.60 
  -5   0   5  855.21   24.20 
   4   0  -5  421.26   20.70 
   4   0  -5  422.86   19.00 
  -4   0   5  387.76   13.80 
  -4   0   5  379.26   19.10 
  -4   0   5  395.46   18.50 
  -4   0   5  373.16   20.50 
   3   0  -5  314.97   16.40 
   3   0  -5  297.77   14.60 
  -3   0   5  308.87   15.80 
  -3   0   5  293.97   14.70 
  -3   0   5  288.57   14.30 
  -3   0   5  298.27   11.40 
   2   0  -5  872.21   24.60 
   2   0  -5  912.51   28.10 
   2   0  -5  839.02   26.10 
  -2   0   5  867.41   26.20 
  -2   0   5  898.41   27.80 
  -2   0   5  943.01   26.30 
  -2   0   5  901.01   24.90 
   1   0  -5    3.20    4.90 
   1   0  -5    4.50    5.30 
   1   0  -5    2.90    5.00 
   1   0  -5   10.50    6.90 
  -1   0   5   -4.00    5.00 
  -1   0   5   -2.30    4.70 
  -1   0   5   10.80    5.00 
   0   0  -5 2251.97   58.39 
   0   0  -5 2318.97   57.79 
   0   0  -5 2219.88   58.89 
   0   0   5 2248.88   57.59 
   0   0   5 2275.87   58.59 
   0   0   5 2261.87   57.49 
   0   0   5 2305.07   58.69 
  -1   0  -5  152.18   10.90 
  -1   0  -5  128.49    8.80 
  -1   0  -5  167.78    9.40 
   1   0   5  177.08   11.50 
   1   0   5  167.78    9.10 
   1   0   5  167.68   10.80 
  -2   0  -5  246.08   14.20 
  -2   0  -5  243.48   11.70 
   2   0   5  230.28   13.30 
   2   0   5  236.68   14.00 
  -3   0  -5    5.30    7.40 
  -3   0  -5    9.50    7.10 
  -3   0  -5    7.90    9.20 
   3   0   5   20.00    9.20 
   3   0   5    9.30    7.60 
   3   0   5    0.00    6.70 
  -4   0  -5  519.35   24.00 
  -4   0  -5  520.05   21.60 
  -4   0  -5  513.75   22.00 
   4   0   5  567.74   22.60 
   4   0   5  553.44   24.50 
   4   0   5  559.14   21.80 
  -5   0  -5 1219.78   38.50 
   5   0   5 1121.29   37.80 
   5   0   5 1192.28   40.90 
   5   0   5 1160.08   38.90 
  -6   0  -5  105.49   17.40 
   6   0   5  129.89   17.50 
   6   0   5  152.38   16.40 
   7   0   5   76.79   20.00 
   6  -1  -5   82.09   17.00 
   6  -1  -5   61.69   18.00 
  -6   1   5   90.39   13.10 
  -6   1   5   66.39   17.90 
  -6   1   5   74.99    9.90 
   5  -1  -5   16.20   12.40 
   5  -1  -5   19.60   13.20 
  -5   1   5   21.00    7.80 
  -5   1   5   22.00   15.50 
   4  -1  -5  220.88   15.20 
   4  -1  -5  214.98   17.40 
  -4   1   5  194.68   11.70 
  -4   1   5  176.68   13.70 
   3  -1  -5 1048.30   31.50 
   3  -1  -5  978.10   30.10 
  -3   1   5  966.20   30.00 
  -3   1   5 1002.70   30.80 
  -3   1   5 1025.00   28.40 
  -3   1   5  958.90   29.90 
   2  -1  -5 1670.53   49.80 
   2  -1  -5 1939.51   50.29 
   2  -1  -5 1862.41   47.90 
   2  -1  -5 1942.81   50.69 
  -2   1   5 1877.41   50.59 
  -2   1   5 1817.12   48.10 
  -2   1   5 1860.31   49.80 
  -2   1   5 1803.02   55.09 
   1  -1  -5 6056.09  148.99 
   1  -1  -5 6009.50  147.59 
   1  -1  -5 6196.88  147.69 
   1  -1  -5 6162.98  147.49 
  -1   1   5 5833.72  148.59 
  -1   1   5 5995.00  147.89 
  -1   1   5 6011.90  147.39 
   0  -1  -5 7513.95  173.98 
   0  -1  -5 7326.97  174.98 
   0  -1  -5 7303.57  174.18 
   0   1   5 6525.65  173.78 
  -1  -1  -5  592.44   20.50 
  -1  -1  -5  596.14   18.10 
  -1  -1  -5  615.54   18.40 
   1   1   5  604.94   19.60 
   1   1   5  570.84   18.40 
   1   1   5  576.94   19.40 
   1   1   5  575.04   18.20 
  -2  -1  -5 8276.87  208.98 
  -2  -1  -5 8561.94  210.88 
  -2  -1  -5 8697.93  208.98 
   2   1   5 8817.42  210.98 
   2   1   5 9113.39  211.08 
   2   1   5 8270.17  209.08 
   2   1   5 8526.95  211.38 
  -3  -1  -5  351.16   16.90 
  -3  -1  -5  315.37   15.80 
  -3  -1  -5  346.87   15.10 
   3   1   5  340.77   15.10 
   3   1   5  361.46   17.20 
   3   1   5  330.77   15.90 
   3   1   5  337.27   17.50 
  -4  -1  -5   -3.40   11.90 
  -4  -1  -5    0.00    8.60 
  -4  -1  -5    0.60    9.40 
   4   1   5   -8.30   10.90 
   4   1   5   -4.10    8.50 
   4   1   5  -11.40    9.70 
   4   1   5   10.50   10.30 
  -5  -1  -5  434.46   24.60 
  -5  -1  -5  398.66   22.90 
   5   1   5  374.36   24.30 
  -6  -1  -5   66.49   15.70 
   6   1   5   75.09   16.30 
   6   1   5   55.99   15.90 
  -7  -1  -5  164.48   24.30 
   7   1   5  151.68   21.60 
   7   1   5  151.48   24.60 
   6  -2  -5   28.80   15.90 
   6  -2  -5   20.60   16.90 
  -6   2   5   35.40   16.50 
  -6   2   5   23.30   11.70 
  -6   2   5   31.90   15.60 
   5  -2  -5   -5.40   11.50 
   5  -2  -5  -18.60   12.80 
  -5   2   5    9.80   13.30 
  -5   2   5    4.80    9.00 
  -5   2   5    3.80   12.30 
   4  -2  -5  733.53   27.00 
   4  -2  -5  773.12   27.30 
  -4   2   5  769.92   24.90 
  -4   2   5  773.62   27.80 
  -4   2   5  774.62   27.10 
   3  -2  -5  669.83   23.80 
   3  -2  -5  688.63   23.00 
   3  -2  -5  654.83   24.80 
  -3   2   5  648.84   22.90 
  -3   2   5  712.03   22.20 
  -3   2   5  652.53   23.50 
   2  -2  -5  499.25   17.60 
   2  -2  -5  534.35   18.00 
   2  -2  -5  514.25   18.90 
   2  -2  -5  509.05   17.70 
  -2   2   5  503.35   17.90 
  -2   2   5  527.75   18.70 
  -2   2   5  502.05   17.80 
  -2   2   5  504.85   18.00 
   1  -2  -5 7235.58  184.28 
   1  -2  -5 7873.41  183.98 
   1  -2  -5 7674.13  185.48 
   1  -2  -5 7402.96  183.68 
  -1   2   5 7596.44  183.98 
  -1   2   5 7522.25  184.68 
  -1   2   5 7524.65  185.08 
  -1   2   5 7694.43  184.08 
   0  -2  -5 1732.93   45.20 
   0  -2  -5 1720.13   46.60 
   0  -2  -5 1797.52   45.30 
   0  -2  -5 1742.93   47.60 
   0   2   5 1767.52   47.00 
   0   2   5 1720.03   46.80 
   0   2   5 1742.73   45.40 
   0   2   5 1810.72   45.50 
  -1  -2  -5 1757.52   45.30 
   1   2   5 1737.83   45.40 
   1   2   5 1714.63   45.30 
   1   2   5 1779.82   47.40 
  -2  -2  -5 2196.08   55.29 
  -2  -2  -5 2191.18   57.59 
  -2  -2  -5 2174.48   55.59 
   2   2   5 2135.09   57.89 
   2   2   5 2174.48   55.79 
   2   2   5 2114.89   58.09 
   2   2   5 2116.59   55.79 
  -3  -2  -5  180.28   11.20 
  -3  -2  -5  165.18   12.70 
  -3  -2  -5  137.99   10.80 
   3   2   5  147.29   11.30 
   3   2   5  159.88   11.40 
   3   2   5  126.09   12.80 
   3   2   5  155.28   12.60 
  -4  -2  -5   -1.80   12.60 
  -4  -2  -5    6.20    8.30 
  -4  -2  -5   -0.70    9.80 
   4   2   5   -1.20    9.40 
   4   2   5   -2.40    9.50 
   4   2   5   -4.70   11.40 
  -5  -2  -5   82.69   15.20 
  -5  -2  -5   92.29   14.20 
   5   2   5  102.89   15.20 
  -6  -2  -5  153.68   18.50 
   6   2   5  130.69   17.70 
   6   2   5  101.79   16.80 
   6   2   5  150.98   19.30 
  -7  -2  -5  -22.40   19.40 
   7   2   5    1.40   21.20 
   7   2   5   20.50   21.00 
   6  -3  -5  188.78   22.00 
   6  -3  -5  168.28   18.90 
  -6   3   5  158.38   19.80 
  -6   3   5  214.38   22.80 
  -6   3   5  156.78   16.50 
   5  -3  -5    4.10   12.50 
   5  -3  -5   -5.00   11.30 
  -5   3   5   -5.10   10.30 
  -5   3   5    5.60   13.00 
  -5   3   5   -1.00   12.40 
   4  -3  -5 1511.15   44.20 
   4  -3  -5 1535.45   44.30 
  -4   3   5 1471.25   43.30 
  -4   3   5 1507.95   43.70 
  -4   3   5 1518.25   44.50 
   3  -3  -5  144.29   11.90 
   3  -3  -5  146.99   11.30 
  -3   3   5  144.59   11.00 
  -3   3   5  140.79   11.10 
  -3   3   5  126.09   11.70 
  -3   3   5  128.59   11.20 
   2  -3  -5 1106.19   31.00 
   2  -3  -5 1076.39   31.60 
   2  -3  -5 1123.29   32.20 
   2  -3  -5 1083.89   31.10 
  -2   3   5 1026.20   31.50 
  -2   3   5 1112.79   31.50 
  -2   3   5 1087.89   31.60 
  -2   3   5 1101.29   31.90 
   1  -3  -5 3225.28   79.79 
   1  -3  -5 3251.57   81.79 
   1  -3  -5 3290.57   79.89 
   1  -3  -5 3198.18   81.19 
  -1   3   5 3225.58   81.49 
  -1   3   5 3029.30   79.89 
  -1   3   5 3102.29   79.99 
  -1   3   5 3227.48   81.39 
   0  -3  -5  326.47   13.90 
   0  -3  -5  319.37   12.30 
   0  -3  -5  313.97   13.00 
   0   3   5  329.47   12.40 
   0   3   5  341.77   14.70 
   0   3   5  335.37   12.50 
   0   3   5  308.17   13.50 
  -1  -3  -5  436.96   14.30 
  -1  -3  -5  393.76   16.40 
   1   3   5  420.86   15.00 
   1   3   5  415.76   16.90 
   1   3   5  439.46   14.80 
  -2  -3  -5  562.54   18.50 
  -2  -3  -5  623.04   18.70 
  -2  -3  -5  597.44   21.10 
   2   3   5  586.54   22.70 
   2   3   5  618.94   19.50 
   2   3   5  608.44   19.20 
  -3  -3  -5 2741.03   73.29 
  -3  -3  -5 2804.32   71.29 
  -3  -3  -5 2780.12   70.89 
   3   3   5 2832.32   74.09 
   3   3   5 2773.82   71.79 
   3   3   5 2803.62   71.99 
  -4  -3  -5  563.44   21.10 
  -4  -3  -5  514.25   21.00 
  -4  -3  -5  536.95   23.10 
   4   3   5  488.85   22.30 
   4   3   5  550.34   23.10 
   4   3   5  541.75   21.20 
  -5  -3  -5   -1.90   13.00 
  -5  -3  -5   -3.40    9.90 
  -5  -3  -5   -9.30   12.90 
   5   3   5   -7.10   18.00 
   5   3   5   -6.80   11.10 
   5   3   5   -8.60   11.00 
  -6  -3  -5  366.26   28.20 
   6   3   5  331.27   26.70 
   6   3   5  299.27   23.80 
   6   3   5  333.77   25.80 
   6  -4  -5  442.46   26.80 
   6  -4  -5  401.86   28.40 
  -6   4   5  357.66   28.70 
  -6   4   5  413.76   28.70 
  -6   4   5  444.76   27.90 
   5  -4  -5    5.10   14.60 
   5  -4  -5    1.90   11.30 
  -5   4   5   -1.50   12.30 
  -5   4   5    4.60   13.50 
  -5   4   5    1.10   12.60 
   4  -4  -5  316.67   17.70 
   4  -4  -5  312.57   18.40 
  -4   4   5  315.17   17.50 
  -4   4   5  311.27   18.20 
  -4   4   5  323.17   19.30 
   3  -4  -5  160.38   13.10 
   3  -4  -5  150.98   11.80 
  -3   4   5  160.48   13.10 
  -3   4   5  156.58   11.80 
  -3   4   5  172.18   13.00 
  -3   4   5  188.18   13.80 
   2  -4  -5  116.99    9.00 
   2  -4  -5  115.49   10.10 
  -2   4   5   93.99   10.10 
  -2   4   5  101.89    9.70 
  -2   4   5   99.59    9.70 
  -2   4   5   98.99    8.80 
   1  -4  -5  438.16   15.90 
   1  -4  -5  471.65   17.30 
   1  -4  -5  475.25   15.90 
   1  -4  -5  474.85   18.20 
  -1   4   5  490.75   16.90 
  -1   4   5  474.75   17.30 
  -1   4   5  489.15   18.10 
  -1   4   5  514.05   18.80 
   0  -4  -5 1064.59   29.20 
   0   4   5 1055.79   32.50 
   0   4   5 1137.19   30.30 
   0   4   5 1128.99   30.40 
  -1  -4  -5  368.16   11.80 
  -1  -4  -5  349.07   15.70 
  -1  -4  -5  339.97   12.00 
   1   4   5  366.86   17.00 
   1   4   5  359.26   13.10 
   1   4   5  304.97   18.40 
   1   4   5  339.57   13.30 
  -2  -4  -5  283.07   10.80 
  -2  -4  -5  263.47   14.40 
   2   4   5  257.07   11.50 
   2   4   5  254.57   11.90 
   2   4   5  269.37   14.80 
  -3  -4  -5 1488.45   39.70 
  -3  -4  -5 1473.85   43.00 
  -3  -4  -5 1507.55   39.70 
   3   4   5 1453.05   41.20 
   3   4   5 1492.05   43.70 
   3   4   5 1514.85   41.40 
  -4  -4  -5  219.88   13.90 
  -4  -4  -5  249.58   15.20 
   4   4   5  225.08   17.00 
   4   4   5  207.48   16.20 
   4   4   5  185.18   14.20 
  -5  -4  -5  542.35   27.30 
  -5  -4  -5  514.25   22.20 
  -5  -4  -5  567.44   25.30 
   5   4   5  468.85   30.40 
   5   4   5  532.85   25.10 
  -6  -4  -5  320.07   24.00 
   6   4   5  312.27   24.00 
   6   4   5  360.96   27.70 
   6   4   5  339.87   26.50 
   6  -5  -5  766.12   39.10 
   6  -5  -5  818.32   32.20 
  -6   5   5  778.02   37.90 
   5  -5  -5   41.50   15.80 
   5  -5  -5   74.49   12.30 
  -5   5   5   56.09   12.70 
  -5   5   5   34.10   15.20 
  -5   5   5   62.99   16.00 
   4  -5  -5   87.39   12.50 
  -4   5   5   84.89   13.20 
  -4   5   5   85.79   11.20 
   3  -5  -5 1176.68   36.60 
   3  -5  -5 1102.69   33.70 
   3  -5  -5 1105.19   33.80 
  -3   5   5 1058.49   33.10 
  -3   5   5 1085.49   35.70 
  -3   5   5 1090.69   35.70 
  -3   5   5 1181.68   34.70 
   2  -5  -5  612.94   21.60 
   2  -5  -5  539.15   21.70 
   2  -5  -5  636.54   21.00 
  -2   5   5  645.44   22.30 
  -2   5   5  660.13   21.60 
  -2   5   5  647.74   22.90 
  -2   5   5  643.54   23.70 
   1  -5  -5  464.75   18.30 
   1  -5  -5  490.55   15.90 
  -1   5   5  494.25   19.20 
  -1   5   5  502.15   18.70 
  -1   5   5  429.86   18.00 
  -1   5   5  498.45   17.70 
   0  -5  -5   16.60    4.30 
   0  -5  -5   12.20    4.20 
   0   5   5   16.30    5.60 
   0   5   5    5.30    7.70 
   0   5   5   15.60    6.50 
   0   5   5   22.10    6.10 
  -1  -5  -5    4.80    3.30 
  -1  -5  -5    0.50    3.20 
  -1  -5  -5   -4.90    7.30 
   1   5   5    6.30    5.60 
   1   5   5    9.10    7.00 
   1   5   5    8.90    5.10 
   1   5   5    3.60    7.50 
  -2  -5  -5    5.00    8.50 
  -2  -5  -5    2.30    4.00 
  -2  -5  -5    2.40    3.80 
   2   5   5   -1.80    6.30 
   2   5   5    7.50    5.80 
   2   5   5   -8.10    7.80 
  -3  -5  -5   33.40    9.80 
  -3  -5  -5   28.50    5.70 
   3   5   5   26.00    9.70 
   3   5   5   26.50    8.30 
   3   5   5   38.50    7.60 
  -4  -5  -5  953.40   33.00 
  -4  -5  -5  934.81   27.60 
   4   5   5  970.00   30.90 
   4   5   5  915.21   32.40 
   4   5   5  945.41   32.70 
  -5  -5  -5  146.89   13.10 
  -5  -5  -5  145.89   16.40 
  -5  -5  -5  119.79   11.80 
   5   5   5  109.39   15.10 
   5   5   5  145.99   17.80 
   5   5   5  122.29   16.40 
  -6  -5  -5  -10.00   17.10 
  -6  -5  -5   10.20   13.60 
   6   5   5   25.70   16.50 
   6   5   5   16.70   18.10 
   6   5   5   12.90   16.20 
   5  -6  -5  321.57   24.00 
   5  -6  -5  274.47   21.50 
  -5   6   5  272.57   18.30 
  -5   6   5  267.87   22.40 
  -5   6   5  270.77   21.80 
   4  -6  -5   47.70    9.80 
   4  -6  -5   34.90   12.80 
  -4   6   5   40.70   14.10 
  -4   6   5   32.70    9.90 
  -4   6   5   41.00   12.80 
   3  -6  -5   30.10    8.70 
   3  -6  -5   30.70   10.90 
   3  -6  -5   42.20    9.90 
  -3   6   5   54.19   11.70 
  -3   6   5   40.60    9.40 
  -3   6   5   36.80   11.30 
   2  -6  -5 1381.36   38.30 
   2  -6  -5 1420.16   38.30 
  -2   6   5 1384.86   39.70 
  -2   6   5 1422.96   40.00 
  -2   6   5 1403.16   43.00 
   1  -6  -5 1688.73   42.60 
   1  -6  -5 1842.72   43.40 
  -1   6   5 1654.63   45.00 
  -1   6   5 1673.23   46.40 
  -1   6   5 1665.63   48.10 
  -1   6   5 1463.65   45.90 
   0   6   5 1795.12   50.49 
   0   6   5 1810.42   46.50 
   0   6   5 1751.72   49.90 
   0   6   5 1751.72   46.40 
  -1  -6  -5  843.92   31.80 
   1   6   5  872.61   29.40 
   1   6   5  885.71   30.50 
   1   6   5  876.91   25.40 
   2   6   5  236.58   15.70 
   2   6   5  220.48   11.90 
   2   6   5  212.28   11.90 
  -3  -6  -5 1279.97   38.70 
   3   6   5 1258.07   38.90 
   3   6   5 1195.78   36.00 
   3   6   5 1248.38   35.60 
  -4  -6  -5 1758.82   51.19 
  -4  -6  -5 1777.62   44.80 
  -4  -6  -5 1717.03   42.70 
   4   6   5 1699.43   48.20 
   4   6   5 1666.23   49.60 
   4   6   5 1768.82   51.19 
  -5  -6  -5   45.70   16.10 
  -5  -6  -5   31.50    8.10 
   5   6   5   32.10   12.80 
   5   6   5   30.90   14.30 
  -6  -6  -5    3.40   20.90 
   6   6   5   -3.50   18.70 
   6   6   5   -3.60   17.00 
   6   6   5   10.40   17.10 
   5  -7  -5   24.90   16.50 
  -5   7   5   36.60   19.40 
  -5   7   5    1.70   18.50 
   4  -7  -5   14.70   13.30 
  -4   7   5   10.10    9.30 
  -4   7   5    7.90   13.40 
  -4   7   5   31.60   15.60 
   3  -7  -5   44.80   10.30 
   3  -7  -5   61.69   11.30 
  -3   7   5   51.29   11.50 
  -3   7   5   57.89   14.30 
  -3   7   5   47.80   10.00 
   2  -7  -5  203.28   11.90 
  -2   7   5  225.68   15.90 
  -2   7   5  247.58   17.40 
  -2   7   5  227.98   15.70 
  -2   7   5  219.38   15.70 
  -1   7   5 1171.68   36.50 
  -1   7   5 1184.28   34.60 
  -1   7   5 1256.27   39.20 
  -1   7   5 1264.17   35.10 
   0  -7  -5   74.49   13.30 
   0   7   5   74.09   11.80 
   0   7   5   66.99    7.50 
   0   7   5   63.99   12.00 
   0   7   5   61.99    8.00 
  -1  -7  -5  165.68   14.20 
   1   7   5  147.09   14.00 
   1   7   5  201.88   16.40 
   1   7   5  140.49   10.90 
  -2  -7  -5 1161.48   37.40 
   2   7   5 1173.28   33.10 
   2   7   5 1164.18   32.70 
   2   7   5 1205.38   37.90 
  -3  -7  -5 1133.59   36.80 
   3   7   5 1124.59   33.00 
   3   7   5 1111.49   33.30 
   3   7   5 1085.09   37.30 
  -4  -7  -5   31.80   14.60 
   4   7   5   27.60   10.50 
   4   7   5   28.40   13.30 
   4   7   5   28.30   12.60 
   5   7   5  211.68   20.20 
   5   7   5  231.38   22.10 
   6   7   5   25.50   18.40 
   6   7   5   45.60   19.40 
   6   7   5   19.30   23.50 
  -5   8   5    2.50   21.20 
   4  -8  -5   30.00   13.40 
   4  -8  -5   30.50   17.00 
  -4   8   5   43.30   18.60 
  -4   8   5   61.09   15.90 
   3  -8  -5    4.00   10.60 
  -3   8   5   -0.90   14.50 
  -3   8   5    5.90   11.60 
  -3   8   5   -3.50    9.50 
   2  -8  -5  512.35   14.90 
  -2   8   5  556.24   22.30 
  -2   8   5  586.84   37.60 
  -2   8   5  517.55   24.20 
  -2   8   5  519.15   22.80 
  -1   8   5  617.14   23.00 
  -1   8   5  634.94   22.70 
  -1   8   5  693.93   26.20 
  -1   8   5  654.23   27.50 
   0   8   5    2.90   11.20 
   0   8   5   -0.60    6.70 
   0   8   5   12.50   13.10 
   0   8   5    5.20    7.30 
   1   8   5  290.87   20.10 
   1   8   5  308.47   22.30 
   1   8   5  314.37   14.50 
   2   8   5   35.60    8.40 
   2   8   5   46.30    7.60 
   2   8   5   35.10   12.40 
   3   8   5   81.59    9.70 
   3   8   5   72.49   11.20 
   3   8   5   72.09   13.90 
   4   8   5    9.40   10.50 
   4   8   5   -3.20   13.20 
   4   8   5    0.90   13.50 
   4   8   5   16.00   12.00 
   5   8   5  136.79   21.30 
   5   8   5  122.69   19.20 
   4  -9  -5  136.89   20.40 
  -4   9   5  155.58   23.80 
  -4   9   5  159.68   19.80 
   3  -9  -5   78.49   12.20 
  -3   9   5   67.29   13.90 
  -3   9   5   52.69   14.80 
  -3   9   5   54.39   11.00 
  -2   9   5    9.20   13.90 
  -2   9   5   -4.00   11.70 
  -2   9   5    2.60   10.80 
  -1   9   5  206.68   16.50 
  -1   9   5  197.38   15.80 
  -1   9   5  207.88   15.40 
  -1   9   5  218.48   18.90 
   0   9   5    8.80    8.50 
   0   9   5   18.30   13.60 
   1   9   5   23.70    8.30 
   1   9   5   27.70   13.20 
   2   9   5  532.65   25.90 
   2   9   5  524.85   20.20 
   2   9   5  532.85   19.10 
   3   9   5   25.90   11.10 
   3   9   5   36.10   14.00 
   3   9   5   25.10    9.50 
   3   9   5   41.10   15.20 
   4   9   5   39.10   18.10 
   4   9   5   32.70   16.90 
   4   9   5   42.00   12.30 
   4   9   5   34.60   16.90 
   5   9   5  390.06   29.60 
   5   9   5  314.27   32.30 
   5   9   5  355.36   27.60 
  -3  10   5   -6.00   16.00 
  -3  10   5   -8.60   19.70 
  -3  10   5  -12.00   15.10 
  -2  10   5   96.99   15.20 
  -2  10   5  156.08   15.70 
  -2  10   5  147.59   20.70 
  -1  10   5   12.60   14.80 
  -1  10   5   21.60   12.50 
  -1  10   5   14.70   12.20 
  -1  10   5    7.70   10.00 
   0  10   5 1134.79   33.50 
   0  10   5 1106.19   34.60 
   0  10   5 1185.38   42.10 
   1  10   5   57.09   10.00 
   1  10   5   64.79   16.50 
   2  10   5   54.69   10.60 
   2  10   5   62.49   16.80 
   3  10   5    1.70   12.30 
   3  10   5   -4.90   14.90 
   3  10   5    4.10    9.80 
   3  10   5    6.90   16.10 
   4  10   5   78.09   19.80 
   4  10   5   86.19   21.10 
   4  10   5   67.59   14.00 
  -3  11   5   30.90   18.60 
  -3  11   5   16.30   18.40 
  -2  11   5  -27.80   15.90 
  -2  11   5   19.90   11.80 
  -2  11   5    7.30   18.60 
  -1  11   5    4.30   18.50 
  -1  11   5  -17.90   11.80 
  -1  11   5    3.90   15.50 
  -1  11   5   22.80   18.10 
   0  11   5   74.59   13.10 
   0  11   5   80.59   11.90 
   0  11   5   72.69   19.20 
   1  11   5  168.38   18.10 
   1  11   5  141.99   21.00 
   1  11   5  142.19   12.90 
   2  11   5    5.50   11.10 
   2  11   5   14.00   17.20 
   2  11   5   15.80   16.70 
   3  11   5  223.58   23.40 
   3  11   5  260.37   19.20 
   3  11   5  248.68   25.40 
   3  11   5  257.27   19.30 
  -1  12   5   58.29   16.00 
  -1  12   5   29.10   14.90 
  -1  12   5   11.90   22.00 
   0  12   5  113.99   14.20 
   0  12   5  101.69   20.70 
   0  12   5  117.09   21.30 
   1  12   5   36.10   20.80 
   1  12   5   65.09   17.90 
   2  12   5   93.19   12.30 
   2  12   5   79.09   22.00 
   2  12   5   79.29   21.30 
   1  11  -6   21.00   19.50 
   1  11  -6   12.20   14.80 
   0  11  -6  -12.00   14.90 
   0  11  -6  -46.10   18.60 
   3  10  -6  199.58   17.10 
   3  10  -6  194.58   18.40 
   3  10  -6  228.08   27.10 
   2  10  -6  429.96   29.40 
   2  10  -6  406.36   22.80 
   2  10  -6  436.56   26.40 
   2  10  -6  424.36   31.10 
   1  10  -6   31.50   15.20 
   1  10  -6   35.60   12.70 
   1  10  -6   26.00   17.90 
   0  10  -6  316.87   22.60 
   0  10  -6  319.07   21.50 
  -1  10  -6   69.29   14.90 
  -1  10  -6   61.99   15.30 
  -2  10  -6   -5.90   16.50 
   3   9  -6  325.87   26.70 
   3   9  -6  295.37   22.10 
   3   9  -6  350.26   22.30 
   2   9  -6   10.40   15.40 
   2   9  -6   19.20   11.50 
   2   9  -6    3.50   16.70 
   2   9  -6   19.80   17.70 
   1   9  -6    7.30   14.30 
   1   9  -6   15.60   13.60 
   1   9  -6   10.50   10.90 
   0   9  -6   -1.40   10.50 
   0   9  -6   -3.10   13.30 
   0   9  -6   -6.20   13.00 
   0  -9   6   29.90   15.70 
  -1   9  -6   39.00   12.90 
  -1   9  -6   37.80   12.80 
   1  -9   6   58.89   13.50 
  -2   9  -6   62.69   22.80 
  -2   9  -6   69.69   10.50 
  -3   9  -6   -1.80   17.20 
   4   8  -6   14.10   20.00 
   4   8  -6    5.60   13.60 
   3   8  -6   82.89   10.00 
   3   8  -6   82.59   17.30 
   3   8  -6   73.99   12.50 
   3   8  -6   84.09   18.50 
   3   8  -6   78.69   12.60 
   2   8  -6   47.30   10.70 
   2   8  -6   45.50   19.00 
   2   8  -6   11.90   14.20 
   1   8  -6   44.10   10.10 
   1   8  -6   41.50   16.40 
   1   8  -6   37.40   12.50 
   1   8  -6   32.60   13.10 
   0   8  -6  188.08   16.10 
   0   8  -6  224.78   22.40 
   0   8  -6  229.58   15.80 
   0  -8   6  224.78   18.80 
  -1   8  -6  163.48   14.50 
  -1   8  -6  158.68   17.40 
  -1   8  -6  190.88   14.90 
   1  -8   6  216.08   17.20 
  -2   8  -6  246.28   18.10 
  -2   8  -6  246.78   16.00 
   2  -8   6  250.07   15.60 
  -3   8  -6  -14.90   13.40 
   3  -8   6    8.80   14.60 
  -4   8  -6  499.85   30.60 
   5   7  -6   27.60   16.20 
   4   7  -6  120.99   14.80 
   4   7  -6  108.09   20.40 
   3   7  -6  148.79   11.20 
   3   7  -6  169.08   13.90 
   3   7  -6  147.59   11.50 
   3   7  -6  140.99   15.80 
   3   7  -6  167.18   16.70 
   2   7  -6 1337.27   37.80 
   2   7  -6 1234.68   40.90 
   2   7  -6 1293.17   43.60 
   2   7  -6 1300.57   39.90 
   1   7  -6   13.00    9.40 
   1   7  -6   15.20   11.50 
   1   7  -6    8.40    8.60 
   1   7  -6   19.20   15.10 
  -1  -7   6   19.40   12.80 
   0   7  -6  574.14   24.40 
   0   7  -6  574.64   30.90 
   0   7  -6  510.15   21.90 
   0   7  -6  525.15   20.80 
   0  -7   6  557.74   27.50 
  -1   7  -6  248.08   16.70 
  -1   7  -6  221.08   15.40 
  -1   7  -6  228.18   16.30 
   1  -7   6  257.57   16.30 
  -2   7  -6   71.09    9.60 
  -2   7  -6   70.49   12.10 
   2  -7   6   65.99    9.50 
   2  -7   6   52.99    8.40 
  -3   7  -6   40.50   13.20 
   3  -7   6   43.20   11.60 
   3  -7   6   52.59    5.80 
   3  -7   6   45.40   13.20 
  -4   7  -6   37.50   16.40 
   4  -7   6   51.89   15.10 
   5   6  -6   18.20   20.20 
   5   6  -6   43.00   15.50 
   4   6  -6   85.19   18.40 
   4   6  -6   97.79   14.20 
   3   6  -6   44.20   13.10 
   3   6  -6   34.00   10.10 
   3   6  -6   34.00    6.90 
   2   6  -6  123.19   11.60 
   2   6  -6  146.19   15.90 
   2   6  -6  105.19   12.50 
   2   6  -6   98.29   10.60 
   1   6  -6   12.10   10.20 
   1   6  -6   22.50    8.90 
   1   6  -6   28.40   11.20 
   1   6  -6   22.40    7.90 
  -1  -6   6   22.60   10.50 
   0   6  -6  489.95   24.20 
   0   6  -6  517.05   21.60 
   0   6  -6  496.85   19.80 
   0   6  -6  538.65   19.60 
   0  -6   6  497.55   13.80 
   0  -6   6  502.25   22.10 
  -1   6  -6  536.85   21.30 
   1  -6   6  554.04   21.10 
   1  -6   6  545.85   17.40 
  -2   6  -6  123.49   12.70 
  -2   6  -6  105.19   10.40 
   2  -6   6  141.49   11.70 
   2  -6   6  127.19   10.30 
  -3   6  -6   -1.80   12.40 
   3  -6   6   -1.70   10.40 
  -4   6  -6   49.20   15.10 
   4  -6   6   57.89   15.40 
  -5   6  -6   11.50   18.00 
   5  -6   6   15.10   18.80 
   6   5  -6    7.80   23.90 
   6   5  -6   51.29   20.30 
  -6  -5   6   39.90   14.10 
   5   5  -6  201.78   17.70 
   5   5  -6  168.28   19.10 
  -5  -5   6  224.38   18.20 
   4   5  -6   47.90   12.30 
   4   5  -6   53.09   12.80 
  -4  -5   6   49.20    8.10 
  -4  -5   6   47.90   12.50 
   3   5  -6    4.70    9.10 
   3   5  -6    9.80    5.00 
   3   5  -6   14.50   13.20 
   3   5  -6   20.20   11.60 
  -3  -5   6    3.10    6.00 
   2   5  -6  412.36   21.80 
   2   5  -6  384.46   16.30 
   2   5  -6  375.06   16.60 
   2   5  -6  382.46   18.60 
  -2  -5   6  388.66   13.30 
  -2  -5   6  426.46   13.20 
  -2  -5   6  401.86   21.90 
   1   5  -6  505.65   21.80 
   1   5  -6  546.55   19.90 
   1   5  -6  565.94   23.10 
   1   5  -6  576.24   19.90 
  -1  -5   6  533.65   16.20 
  -1  -5   6  562.84   16.30 
   0   5  -6   21.90    8.80 
   0   5  -6   13.20    8.00 
   0   5  -6   22.00   10.50 
   0   5  -6   21.90    7.20 
   0  -5   6   15.80    5.40 
   0  -5   6   22.00    9.10 
  -1   5  -6 1658.13   46.40 
  -1   5  -6 1724.73   46.60 
  -1   5  -6 1734.83   47.50 
  -1   5  -6 1648.04   50.89 
   1  -5   6 1681.23   44.90 
   1  -5   6 1673.43   46.60 
   1  -5   6 1783.42   44.90 
  -2   5  -6  260.17   15.80 
  -2   5  -6  251.07   16.70 
  -2   5  -6  270.27   15.00 
   2  -5   6  269.97   14.60 
   2  -5   6  279.57   15.70 
   2  -5   6  282.97   14.40 
  -3   5  -6   72.19   12.30 
   3  -5   6  107.69   12.00 
   3  -5   6   72.49   13.50 
  -4   5  -6  180.28   17.00 
   4  -5   6  141.79   11.00 
   4  -5   6  144.89   14.80 
  -5   5  -6   11.90   16.90 
   5  -5   6   29.60    2.80 
   5  -5   6   33.90   17.90 
   5  -5   6   30.70    3.10 
   6   4  -6  889.91   36.80 
   6   4  -6  854.91   42.90 
   5   4  -6 1058.89   42.10 
   5   4  -6 1033.80   37.40 
  -5  -4   6 1018.60   32.60 
   4   4  -6  -23.90   15.70 
   4   4  -6  -10.60    9.70 
  -4  -4   6    2.00    9.60 
  -4  -4   6    2.00    8.70 
   3   4  -6  930.11   28.10 
   3   4  -6  865.41   32.70 
   3   4  -6  804.82   22.50 
   3   4  -6  851.41   29.70 
  -3  -4   6  879.21   25.80 
   2   4  -6  357.76   14.80 
   2   4  -6  362.06   16.40 
   2   4  -6  395.46   20.10 
   2   4  -6  402.66   15.90 
  -2  -4   6  352.96   17.60 
  -2  -4   6  364.46   13.60 
  -2  -4   6  363.16   13.90 
   1   4  -6  520.95   18.20 
   1   4  -6  454.95   18.80 
   1   4  -6  503.95   20.90 
  -1  -4   6  454.75   20.20 
  -1  -4   6  459.15   15.80 
   0   4  -6  130.29    9.70 
   0   4  -6  136.49   10.30 
   0   4  -6  149.19   11.90 
   0   4  -6  148.69   12.40 
   0  -4   6  152.18   10.00 
   0  -4   6  134.39   11.00 
   0  -4   6  144.09   10.30 
  -1   4  -6  480.75   18.90 
  -1   4  -6  514.95   18.70 
  -1   4  -6  495.55   18.40 
  -1   4  -6  524.75   25.70 
   1  -4   6  516.15   17.70 
   1  -4   6  501.15   18.10 
   1  -4   6  493.05   19.20 
  -2   4  -6  354.46   16.80 
  -2   4  -6  348.67   17.40 
  -2   4  -6  352.96   16.10 
  -2   4  -6  358.16   19.20 
   2  -4   6  355.26   15.70 
   2  -4   6  350.96   15.30 
   2  -4   6  338.67   16.90 
  -3   4  -6    5.20   11.10 
   3  -4   6   24.20    8.00 
   3  -4   6   10.50   10.50 
   3  -4   6   32.90   10.40 
  -4   4  -6   -3.00   11.90 
   4  -4   6    5.20   11.00 
   4  -4   6   -5.60    8.50 
  -5   4  -6    4.90   15.40 
   5  -4   6   25.00   14.70 
   5  -4   6   25.70    8.40 
  -6   4  -6   28.30   20.70 
   6  -4   6   24.00   10.10 
   6  -4   6   12.50   18.80 
   6   3  -6  240.08   21.70 
   6   3  -6  239.38   24.30 
   5   3  -6   -6.20   16.10 
   5   3  -6   11.70   14.10 
   4   3  -6   61.99   11.40 
   4   3  -6   85.79   15.50 
  -4  -3   6   93.49   13.30 
   3   3  -6   91.29   10.80 
   3   3  -6   85.79   13.40 
   3   3  -6   64.09    5.30 
   3   3  -6   85.19   11.30 
  -3  -3   6   82.69    9.60 
  -3  -3   6   69.19    8.40 
   2   3  -6 1298.07   38.20 
   2   3  -6 1300.37   41.10 
   2   3  -6 1437.06   38.40 
   2   3  -6 1422.66   38.70 
  -2  -3   6 1378.46   37.00 
  -2  -3   6 1369.96   37.00 
  -2  -3   6 1345.07   37.00 
   1   3  -6 1401.36   38.40 
   1   3  -6 1358.16   40.10 
   1   3  -6 1359.56   38.50 
  -1  -3   6 1368.56   39.70 
  -1  -3   6 1417.26   39.10 
  -1  -3   6 1472.65   37.40 
  -1  -3   6 1393.26   37.40 
   0   3  -6  208.48   14.90 
   0   3  -6  179.38   12.30 
   0   3  -6  209.58   14.10 
   0   3  -6  216.48   11.50 
   0  -3   6  199.68   13.30 
   0  -3   6  213.58   10.80 
   0  -3   6  205.98   13.00 
   0  -3   6  188.78   11.00 
  -1   3  -6  292.17   13.70 
  -1   3  -6  284.87   13.70 
  -1   3  -6  276.57   14.20 
  -1   3  -6  290.17   14.90 
   1  -3   6  295.77   14.00 
   1  -3   6  276.87   16.70 
   1  -3   6  296.07   14.00 
   1  -3   6  301.87   13.30 
  -2   3  -6  353.16   16.10 
  -2   3  -6  362.36   16.40 
   2  -3   6  352.16   18.00 
   2  -3   6  371.86   15.60 
   2  -3   6  381.16   16.30 
   2  -3   6  340.37   16.00 
  -3   3  -6  544.25   21.80 
   3  -3   6  518.75   19.80 
   3  -3   6  511.65   23.20 
   3  -3   6  519.75   21.60 
   4  -3   6   -4.20    9.40 
   4  -3   6    6.50   10.80 
  -5   3  -6   45.30   15.20 
   5  -3   6   72.69   13.10 
   5  -3   6   55.59   15.80 
   6  -3   6   17.30   12.30 
   6  -3   6    3.00   17.50 
   6  -3   6   12.90   17.90 
   6   2  -6  -14.20   18.20 
   6   2  -6  -11.30   15.70 
  -6  -2   6   -0.50   17.30 
   5   2  -6  518.75   29.30 
   5   2  -6  592.14   27.90 
  -5  -2   6  561.64   26.50 
   4   2  -6  529.75   23.40 
   4   2  -6  543.05   22.30 
  -4  -2   6  448.46   22.60 
  -4  -2   6  520.85   21.50 
   3   2  -6 6131.29  151.08 
   3   2  -6 6320.37  151.18 
   3   2  -6 5935.41  146.79 
   3   2  -6 6120.29  153.38 
  -3  -2   6 5945.81  153.18 
  -3  -2   6 6083.29  147.19 
  -3  -2   6 6037.70  149.99 
   2   2  -6 2528.45   64.69 
   2   2  -6 2571.14   69.09 
   2   2  -6 2626.84   66.59 
   2   2  -6 2600.94   66.69 
  -2  -2   6 2568.44   65.29 
  -2  -2   6 2542.85   65.99 
   1   2  -6    9.00    6.40 
   1   2  -6    4.70    6.90 
   1   2  -6    5.00    5.60 
  -1  -2   6   14.50    8.10 
  -1  -2   6    0.10    5.80 
  -1  -2   6    4.80    6.10 
  -1  -2   6    3.20    5.50 
   0   2  -6 2579.14   67.09 
   0   2  -6 2544.45   65.59 
   0   2  -6 2585.04   67.19 
   0  -2   6 2585.44   67.49 
   0  -2   6 2545.45   65.19 
   0  -2   6 2517.45   66.89 
   0  -2   6 2627.94   65.39 
  -1   2  -6 1623.74   43.90 
  -1   2  -6 1658.13   45.20 
  -1   2  -6 1585.04   43.60 
  -1   2  -6 1669.83   46.20 
   1  -2   6 1628.94   44.70 
   1  -2   6 1608.94   43.30 
   1  -2   6 1623.54   46.50 
   1  -2   6 1589.44   44.30 
  -2   2  -6 7700.33  190.88 
  -2   2  -6 8081.79  191.58 
  -2   2  -6 7653.93  191.48 
   2  -2   6 7846.22  190.78 
   2  -2   6 7574.74  190.58 
   2  -2   6 7936.21  194.48 
   2  -2   6 7787.32  190.98 
  -3   2  -6  465.05   21.70 
  -3   2  -6  454.95   19.90 
   3  -2   6  482.65   20.60 
   3  -2   6  480.25   19.40 
   3  -2   6  491.85   19.90 
   3  -2   6  489.35   23.90 
  -4   2  -6 2186.38   62.29 
   4  -2   6 2250.47   61.09 
   4  -2   6 2317.57   62.09 
  -5   2  -6   43.70   14.10 
   5  -2   6   63.49   13.80 
   5  -2   6   48.40   15.60 
  -6   2  -6   26.50   18.10 
   6  -2   6   32.00   13.30 
   6  -2   6   51.99   18.20 
   6  -2   6    3.30   16.50 
   6   1  -6  174.28   22.20 
   6   1  -6  224.48   22.40 
  -6  -1   6  171.08   18.30 
   5   1  -6  112.29   14.90 
  -5  -1   6  103.99   14.70 
   4   1  -6  397.76   19.90 
   4   1  -6  407.66   22.90 
  -4  -1   6  419.36   19.20 
  -4  -1   6  408.26   19.90 
  -4  -1   6  394.26   12.30 
   3   1  -6   92.39   10.40 
   3   1  -6  111.49   11.30 
   3   1  -6   95.59   11.80 
   3   1  -6   89.99    7.30 
  -3  -1   6   95.79    7.90 
  -3  -1   6  118.59   11.50 
  -3  -1   6  116.89   12.60 
  -3  -1   6  116.19   11.60 
   2   1  -6   54.19    7.70 
   2   1  -6   61.09    8.70 
   2   1  -6   52.99    7.40 
   2   1  -6   62.39   10.40 
  -2  -1   6   55.89    6.60 
  -2  -1   6   64.49    8.20 
  -2  -1   6   49.70    7.90 
   1   1  -6 1705.93   45.20 
   1   1  -6 1688.93   45.00 
   1   1  -6 1710.23   47.60 
  -1  -1   6 1726.33   49.50 
  -1  -1   6 1603.84   44.60 
  -1  -1   6 1681.53   45.30 
  -1  -1   6 1731.13   44.70 
   0   1  -6  854.41   26.10 
   0   1  -6  909.61   27.50 
   0   1  -6  921.61   26.60 
   0   1  -6  944.21   28.40 
   0  -1   6  925.31   26.20 
   0  -1   6  863.91   25.80 
   0  -1   6  880.81   27.60 
   0  -1   6  910.31   27.20 
  -1   1  -6   52.49    7.10 
  -1   1  -6   44.00    8.20 
  -1   1  -6   49.30    7.50 
  -1   1  -6   72.89    8.10 
   1  -1   6   56.49    7.50 
   1  -1   6   53.49    8.30 
  -2   1  -6 1008.40   30.70 
  -2   1  -6  996.20   30.00 
   2  -1   6 1019.60   30.40 
   2  -1   6 1015.30   32.00 
   2  -1   6  978.50   29.70 
   2  -1   6  977.70   29.50 
  -3   1  -6  780.82   26.10 
  -3   1  -6  750.02   29.00 
   3  -1   6  780.82   26.60 
   3  -1   6  773.02   26.80 
   3  -1   6  843.12   29.90 
   3  -1   6  731.03   25.50 
  -4   1  -6   22.00   10.70 
   4  -1   6   32.00   10.50 
   4  -1   6   17.70   10.00 
   4  -1   6   20.20   12.80 
  -5   1  -6  336.67   22.40 
   5  -1   6  358.76   23.40 
   5  -1   6  331.57   23.80 
  -6   1  -6   11.10   16.40 
   6  -1   6   18.50   14.00 
   6  -1   6   16.60   16.30 
   6   0  -6  132.49   20.60 
   6   0  -6  157.08   19.60 
  -6   0   6  159.78   18.70 
   5   0  -6   68.19   15.30 
   5   0  -6   68.49   13.70 
  -5   0   6   76.59   15.40 
  -5   0   6   72.09    6.70 
   4   0  -6  786.32   27.60 
   4   0  -6  766.42   29.60 
  -4   0   6  746.13   29.90 
  -4   0   6  774.12   22.60 
  -4   0   6  731.53   26.90 
   3   0  -6  585.44   20.90 
   3   0  -6  531.65   22.70 
  -3   0   6  525.05   17.70 
  -3   0   6  537.95   20.30 
   2   0  -6    5.20    5.20 
   2   0  -6   -0.20    6.20 
   2   0  -6    5.00    6.70 
   2   0  -6    1.60    6.80 
  -2   0   6    5.60    7.70 
  -2   0   6   -0.10    6.90 
  -2   0   6   -5.00    5.20 
  -2   0   6   10.30    8.40 
   1   0  -6 3562.84   89.69 
  -1   0   6 3572.24   89.69 
  -1   0   6 3534.25   89.59 
  -1   0   6 3653.73   90.19 
   0   0  -6 2605.94   66.79 
   0   0  -6 2581.44   67.39 
   0   0  -6 2637.74   65.89 
   0   0   6 2591.94   65.49 
   0   0   6 2556.34   66.89 
   0   0   6 2599.74   67.09 
   0   0   6 2464.95   65.49 
  -1   0  -6 4529.85  117.09 
  -1   0  -6 4649.73  117.29 
   1   0   6 4618.54  117.79 
   1   0   6 4778.42  117.09 
   1   0   6 4727.43  115.99 
   1   0   6 4677.73  116.89 
  -2   0  -6   18.30    7.20 
  -2   0  -6   24.50    7.70 
  -2   0  -6   14.60    8.70 
   2   0   6   29.00    8.90 
   2   0   6   17.60    6.60 
   2   0   6   21.50    7.90 
  -3   0  -6   22.70   11.20 
  -3   0  -6   37.10    9.10 
  -3   0  -6   16.40    8.20 
   3   0   6   26.00   10.50 
   3   0   6   25.30    8.40 
   3   0   6   35.00    9.70 
  -4   0  -6   50.89   16.70 
  -4   0  -6   63.49   11.50 
   4   0   6   62.69   13.70 
   4   0   6   50.19   10.70 
   4   0   6   62.29   12.80 
  -5   0  -6   20.80   12.90 
   5   0   6    1.40   14.00 
   5   0   6   48.20   15.50 
   5   0   6   26.90   12.60 
  -6   0  -6  398.86   29.80 
   6   0   6  418.96   26.10 
   6   0   6  443.96   26.90 
   6  -1  -6    1.20   16.10 
   6  -1  -6    4.80   18.40 
  -6   1   6    9.30   15.90 
  -6   1   6    8.00    8.60 
   5  -1  -6   94.99   15.70 
   5  -1  -6  107.09   15.10 
  -5   1   6  114.39   10.10 
  -5   1   6  118.49   15.10 
   4  -1  -6  687.13   27.80 
   4  -1  -6  711.53   27.50 
  -4   1   6  699.93   22.90 
  -4   1   6  735.73   26.20 
  -4   1   6  686.23   27.80 
   3  -1  -6  632.24   24.10 
   3  -1  -6  612.84   22.30 
  -3   1   6  609.24   22.70 
  -3   1   6  601.64   22.20 
  -3   1   6  633.74   24.00 
  -3   1   6  639.54   20.50 
   2  -1  -6  639.94   21.60 
   2  -1  -6  650.53   23.50 
   2  -1  -6  648.04   20.90 
   2  -1  -6  662.03   21.80 
  -2   1   6  629.84   21.60 
  -2   1   6  661.43   23.30 
  -2   1   6  661.43   20.80 
  -2   1   6  631.24   21.70 
   1  -1  -6  871.31   26.00 
   1  -1  -6  888.51   26.30 
   1  -1  -6  891.21   27.60 
  -1   1   6  885.71   28.00 
  -1   1   6  881.61   26.50 
   0  -1  -6 1347.07   38.50 
   0  -1  -6 1281.77   35.90 
   0  -1  -6 1357.06   36.30 
   0  -1  -6 1292.17   36.70 
   0   1   6 1353.86   37.80 
   0   1   6 1339.17   36.10 
  -1  -1  -6  167.78   10.00 
  -1  -1  -6  168.18   10.00 
  -1  -1  -6  139.69   11.20 
   1   1   6  150.18   10.30 
   1   1   6  162.68   10.70 
   1   1   6  134.49    9.90 
   1   1   6  145.69   12.00 
  -2  -1  -6  451.75   19.40 
  -2  -1  -6  471.15   17.00 
  -2  -1  -6  466.85   17.20 
   2   1   6  453.85   17.50 
   2   1   6  459.75   17.10 
   2   1   6  469.75   20.00 
   2   1   6  456.75   19.20 
  -3  -1  -6  197.88   21.80 
  -3  -1  -6  183.48   13.80 
  -3  -1  -6  188.98   12.60 
   3   1   6  136.49   12.10 
   3   1   6  167.18   12.70 
   3   1   6  200.68   15.30 
   3   1   6  189.28   13.30 
  -4  -1  -6  665.23   27.70 
  -4  -1  -6  675.33   25.10 
  -4  -1  -6  687.73   28.30 
   4   1   6  688.93   27.60 
   4   1   6  652.73   28.00 
   4   1   6  660.43   26.20 
  -5  -1  -6  187.78   19.50 
   5   1   6  152.18   15.60 
   5   1   6  185.58   18.50 
  -6  -1  -6  336.97   25.90 
   6   1   6  472.75   29.80 
   6  -2  -6   23.00   16.70 
  -6   2   6    8.50   19.00 
  -6   2   6   22.20   16.10 
  -6   2   6   32.80   12.20 
   5  -2  -6  251.07   21.20 
   5  -2  -6  274.87   21.00 
  -5   2   6  272.87   17.30 
  -5   2   6  225.78   18.20 
   4  -2  -6  633.34   25.50 
   4  -2  -6  696.33   26.80 
  -4   2   6  684.43   27.50 
  -4   2   6  643.94   25.50 
   3  -2  -6  442.86   18.60 
   3  -2  -6  436.96   19.30 
   3  -2  -6  463.55   20.30 
  -3   2   6  420.66   18.60 
  -3   2   6  448.66   20.00 
  -3   2   6  457.65   18.10 
   2  -2  -6   13.60    7.20 
   2  -2  -6    4.40    6.90 
   2  -2  -6   12.10    6.20 
   2  -2  -6   21.10    6.80 
  -2   2   6    2.90    6.30 
  -2   2   6    7.90    6.70 
  -2   2   6    8.90    6.90 
  -2   2   6   20.40    8.50 
   1  -2  -6   10.30    6.60 
   1  -2  -6   29.90    7.00 
   1  -2  -6   15.90    7.60 
   1  -2  -6   12.70    6.20 
  -1   2   6   11.70    6.10 
  -1   2   6   26.10    7.80 
  -1   2   6   22.50    6.90 
  -1   2   6   20.40    8.20 
   0  -2  -6    5.10    5.30 
   0  -2  -6   -6.20    5.30 
   0  -2  -6   -6.10    5.30 
   0  -2  -6   -1.40    5.70 
   0   2   6   -3.10    6.90 
   0   2   6   -3.80    5.60 
   0   2   6    0.00    6.80 
   0   2   6   -1.80    5.30 
  -1  -2  -6   -1.40    5.40 
   1   2   6   -4.40    7.30 
   1   2   6   11.40    6.20 
   1   2   6   -0.70    5.40 
  -2  -2  -6 2000.40   55.39 
  -2  -2  -6 2053.29   53.69 
  -2  -2  -6 2233.58   55.69 
   2   2   6 2003.20   54.29 
   2   2   6 1979.50   55.79 
   2   2   6 2104.49   53.99 
   2   2   6 1972.10   56.19 
  -3  -2  -6  945.01   32.60 
  -3  -2  -6  998.40   30.40 
  -3  -2  -6  971.80   30.20 
   3   2   6  988.60   33.30 
   3   2   6  989.30   33.10 
   3   2   6  988.60   30.70 
   3   2   6 1006.90   30.30 
  -4  -2  -6   57.29   13.60 
  -4  -2  -6   37.00   12.00 
  -4  -2  -6   29.70   11.00 
   4   2   6   44.40   12.90 
   4   2   6   18.20   11.50 
   4   2   6   29.30   10.00 
  -5  -2  -6  134.09   15.60 
   5   2   6  115.19   17.00 
   5   2   6  131.59   15.20 
  -6  -2  -6  450.15   28.80 
   6   2   6  426.56   26.80 
   6   2   6  454.45   27.80 
   6  -3  -6    2.40   17.20 
   6  -3  -6    3.00   17.30 
  -6   3   6   -6.10   17.00 
  -6   3   6    6.00   14.10 
   5  -3  -6   20.00   13.40 
   5  -3  -6   23.40   14.00 
  -5   3   6   25.00   15.20 
  -5   3   6   14.30   13.70 
  -5   3   6   27.90   11.60 
   4  -3  -6   41.70   11.30 
   4  -3  -6   90.89   12.90 
  -4   3   6   97.69   15.20 
  -4   3   6   49.90   11.90 
  -4   3   6   64.79   10.40 
   3  -3  -6  909.41   29.80 
   3  -3  -6  867.91   28.70 
   3  -3  -6  879.01   29.10 
  -3   3   6  912.51   29.20 
  -3   3   6  922.81   28.80 
  -3   3   6  880.81   29.60 
  -3   3   6  884.71   30.10 
   2  -3  -6  657.33   23.00 
   2  -3  -6  681.63   24.00 
   2  -3  -6  677.63   22.60 
   2  -3  -6  703.33   22.60 
  -2   3   6  718.13   23.40 
  -2   3   6  712.93   23.50 
  -2   3   6  667.63   24.30 
  -2   3   6  661.53   22.80 
   1  -3  -6   44.30    7.50 
   1  -3  -6   37.50    6.90 
   1  -3  -6   41.20    8.20 
   1  -3  -6   28.30   12.30 
  -1   3   6   57.49    7.60 
  -1   3   6   58.09   10.30 
  -1   3   6   49.30    7.70 
  -1   3   6   45.20    8.60 
   0  -3  -6  230.68   11.70 
   0  -3  -6  246.08   13.60 
   0  -3  -6  248.88   11.80 
   0   3   6  241.68   12.70 
   0   3   6  248.58   14.50 
   0   3   6  212.08   13.60 
  -1  -3  -6    2.80    8.20 
  -1  -3  -6    3.00    5.80 
  -1  -3  -6   10.30    6.40 
   1   3   6    0.20    7.40 
   1   3   6    5.60    6.80 
   1   3   6   -2.40    5.10 
   1   3   6    7.70    6.00 
  -2  -3  -6  379.66   15.00 
  -2  -3  -6  355.76   14.10 
  -2  -3  -6  377.86   17.90 
   2   3   6  370.86   15.00 
   2   3   6  376.16   18.00 
   2   3   6  358.76   15.60 
   2   3   6  399.96   17.40 
  -3  -3  -6  204.68   13.70 
  -3  -3  -6  203.58   12.40 
   3   3   6  176.38   12.70 
   3   3   6  192.68   15.30 
   3   3   6  203.68   16.00 
  -4  -3  -6  264.07   19.80 
  -4  -3  -6  268.67   15.60 
  -4  -3  -6  294.17   17.30 
   4   3   6  265.87   19.20 
   4   3   6  281.97   16.70 
  -5  -3  -6   -9.10   12.30 
   5   3   6    0.90   11.70 
   5   3   6   -4.40   13.10 
  -6  -3  -6  402.96   26.70 
   6   3   6  377.86   28.60 
   6   3   6  353.56   27.70 
   6   3   6  393.06   29.40 
   6  -4  -6   21.40   19.20 
   6  -4  -6   38.50   17.10 
  -6   4   6   14.60   16.60 
   5  -4  -6  283.87   20.70 
   5  -4  -6  332.77   22.50 
  -5   4   6  347.27   23.70 
  -5   4   6  346.77   22.40 
  -5   4   6  265.27   20.80 
   4  -4  -6 1408.76   43.90 
   4  -4  -6 1465.15   43.50 
  -4   4   6 1410.26   43.00 
  -4   4   6 1441.66   43.30 
   3  -4  -6 1177.28   36.70 
   3  -4  -6 1178.88   35.20 
   3  -4  -6 1149.78   35.60 
  -3   4   6 1164.78   36.00 
  -3   4   6 1183.18   35.80 
  -3   4   6 1181.28   36.30 
   2  -4  -6  521.85   19.20 
   2  -4  -6  559.14   21.20 
   2  -4  -6  553.94   19.50 
   2  -4  -6  532.15   21.10 
  -2   4   6  542.55   21.70 
  -2   4   6  550.14   21.50 
  -2   4   6  524.85   19.80 
   1  -4  -6 1027.30   29.30 
   1  -4  -6 1042.60   31.60 
   1  -4  -6 1000.50   28.90 
   1  -4  -6 1038.60   32.40 
  -1   4   6 1018.20   29.90 
  -1   4   6 1049.00   32.00 
  -1   4   6 1023.20   31.60 
  -1   4   6  969.50   29.50 
   0  -4  -6 4434.66  107.59 
   0  -4  -6 4165.98  110.19 
   0  -4  -6 4455.05  107.49 
   0   4   6 4376.86  110.89 
   0   4   6 4333.97  108.29 
   0   4   6 4419.66  110.89 
  -1  -4  -6  447.46   15.20 
  -1  -4  -6  411.36   18.30 
  -1  -4  -6  461.25   15.40 
   1   4   6  432.26   19.90 
   1   4   6  434.96   15.50 
   1   4   6  414.86   17.40 
   1   4   6  424.06   15.90 
  -2  -4  -6   16.80    6.90 
  -2  -4  -6   25.70    6.40 
  -2  -4  -6   32.90    7.90 
   2   4   6   23.30    7.50 
   2   4   6   22.50    7.40 
   2   4   6   45.40    9.70 
  -3  -4  -6   30.30    8.00 
  -3  -4  -6   26.80    8.70 
  -3  -4  -6   13.20   10.50 
   3   4   6   34.50    8.30 
   3   4   6   23.60   10.00 
   3   4   6   20.40   11.90 
  -4  -4  -6  287.87   20.50 
  -4  -4  -6  319.17   17.20 
  -4  -4  -6  301.77   17.40 
   4   4   6  298.57   20.30 
   4   4   6  310.17   17.40 
  -5  -4  -6  508.35   23.30 
  -5  -4  -6  491.75   25.50 
   5   4   6  540.25   24.60 
   5   4   6  497.15   28.50 
  -6  -4  -6   17.80   15.00 
   6   4   6   21.00   18.00 
   6   4   6   33.40   17.30 
   6   4   6   10.30   15.40 
   6  -5  -6   36.60   16.40 
   6  -5  -6    6.90   21.20 
  -6   5   6  -18.40   19.10 
  -6   5   6   30.10   19.00 
   5  -5  -6  362.26   27.50 
   5  -5  -6  393.46   24.10 
  -5   5   6  392.66   25.10 
  -5   5   6  436.86   24.70 
  -5   5   6  470.45   26.80 
   4  -5  -6   60.89   11.60 
   4  -5  -6   53.79   13.90 
  -4   5   6   76.49   13.60 
  -4   5   6   60.79   12.80 
  -4   5   6   73.49   13.80 
   3  -5  -6  273.07   17.20 
   3  -5  -6  241.38   17.50 
   3  -5  -6  272.77   16.20 
  -3   5   6  311.67   19.80 
  -3   5   6  274.17   17.80 
  -3   5   6  282.87   17.10 
   2  -5  -6   64.19   10.10 
   2  -5  -6   71.19    9.70 
   2  -5  -6   81.59   10.30 
  -2   5   6   78.99   10.80 
  -2   5   6   63.99   11.00 
  -2   5   6   69.09    9.50 
  -2   5   6   80.69   11.20 
   1  -5  -6  303.37   13.50 
   1  -5  -6  311.87   13.90 
   1  -5  -6  340.57   16.90 
  -1   5   6  344.97   14.50 
  -1   5   6  311.67   16.60 
  -1   5   6  317.67   17.50 
  -1   5   6  309.47   15.90 
   0  -5  -6 1786.22   45.70 
   0   5   6 1749.03   50.29 
   0   5   6 1856.71   47.70 
   0   5   6 1740.03   49.80 
  -1  -5  -6   40.80    5.60 
  -1  -5  -6   32.60   11.00 
   1   5   6   30.50    9.60 
   1   5   6   25.50   10.20 
   1   5   6   39.80    7.90 
   1   5   6   33.80    7.50 
  -2  -5  -6  126.69    9.30 
  -2  -5  -6  106.39   14.10 
   2   5   6  131.59    9.90 
   2   5   6  137.59   13.10 
   2   5   6  130.89   10.70 
  -3  -5  -6   14.00    7.80 
  -3  -5  -6    3.90   10.00 
  -3  -5  -6    4.00    6.80 
   3   5   6   17.20   10.00 
   3   5   6   18.40    8.60 
  -4  -5  -6   10.90   13.80 
   4   5   6    8.60    9.60 
   4   5   6   37.90   12.70 
  -5  -5  -6   -7.20   10.30 
  -5  -5  -6    1.80   13.00 
   5   5   6    2.40   13.90 
   5   5   6   -6.60   11.90 
  -6  -5  -6   48.60   20.60 
  -6  -5  -6   40.10   15.20 
   6   5   6   48.80   17.90 
   6   5   6   25.30   18.00 
   6   5   6   37.40   16.80 
   5  -6  -6   76.99   14.10 
   5  -6  -6   62.99   18.20 
  -5   6   6   69.09   15.40 
  -5   6   6   43.00   18.80 
  -5   6   6   50.49   17.30 
   4  -6  -6   90.29   14.70 
   4  -6  -6   86.79   12.70 
  -4   6   6   83.29   15.80 
  -4   6   6   75.99   13.00 
  -4   6   6   80.39   14.40 
   3  -6  -6  426.76   20.10 
   3  -6  -6  402.76   19.90 
   3  -6  -6  393.16   20.50 
  -3   6   6  422.36   20.50 
  -3   6   6  385.76   22.30 
  -3   6   6  399.36   20.50 
   2  -6  -6 7843.72  194.18 
   2  -6  -6 7935.51  192.88 
  -2   6   6 7875.31  197.28 
  -2   6   6 7747.52  194.88 
  -2   6   6 8113.09  194.88 
  -2   6   6 7931.51  194.58 
   1  -6  -6 1144.29   31.70 
   1  -6  -6 1166.68   37.40 
  -1   6   6 1151.18   36.30 
  -1   6   6 1134.79   35.90 
  -1   6   6 1185.28   34.60 
  -1   6   6 1197.48   34.10 
   0  -6  -6  118.99    7.80 
   0  -6  -6  128.69    7.90 
   0   6   6  123.59    9.90 
   0   6   6  125.29   14.40 
   0   6   6  138.29   13.50 
   0   6   6  117.19   12.80 
  -1  -6  -6  930.61   23.70 
  -1  -6  -6  951.70   31.80 
   1   6   6  981.60   32.30 
   1   6   6  917.41   33.00 
   1   6   6  932.81   28.00 
  -2  -6  -6   58.59    3.00 
  -2  -6  -6   73.39   10.60 
   2   6   6   62.79    9.20 
   2   6   6   68.59    8.30 
   2   6   6   46.40   11.20 
   2   6   6   79.99   14.90 
  -3  -6  -6  110.89    7.50 
  -3  -6  -6  148.99   15.30 
  -3  -6  -6  116.49    7.00 
   3   6   6  113.19   14.30 
   3   6   6  140.19   11.70 
  -4  -6  -6   -3.10    6.40 
   4   6   6    1.90   10.60 
   4   6   6    5.20   12.20 
  -5  -6  -6   -4.40    9.20 
   5   6   6   -0.90   13.80 
   5   6   6    9.00   15.80 
   5   6   6   18.40   15.90 
  -6  -6  -6   30.40   25.30 
   6   6   6   38.00   21.80 
   6   6   6   27.70   21.30 
   6   6   6    6.00   16.40 
   5  -7  -6  152.28   19.90 
  -5   7   6  149.49   22.10 
  -5   7   6  127.59   20.90 
   4  -7  -6   12.70   14.00 
  -4   7   6   15.30   16.10 
  -4   7   6    1.40   12.00 
  -4   7   6    9.30   14.00 
   3  -7  -6 1160.48   35.10 
   3  -7  -6 1088.79   35.00 
  -3   7   6 1091.39   35.90 
  -3   7   6 1187.58   38.00 
   2  -7  -6 2004.50   52.19 
  -2   7   6 2011.20   58.29 
  -2   7   6 1911.51   55.29 
  -2   7   6 2026.90   54.59 
  -2   7   6 1959.80   55.59 
   1  -7  -6   13.60    5.00 
   1  -7  -6   15.40    5.30 
  -1   7   6    1.80    8.50 
  -1   7   6    0.60    9.30 
  -1   7   6   23.50   11.10 
  -1   7   6    1.30    8.20 
   0   7   6   12.20    8.20 
   0   7   6   -1.90    8.00 
   0   7   6    6.80   11.50 
   0   7   6    4.00    7.50 
   1   7   6   22.00    7.80 
   1   7   6   31.20   13.50 
   1   7   6   22.30   11.20 
   2   7   6 1459.05   41.40 
   2   7   6 1527.45   41.30 
   2   7   6 1483.75   46.20 
   3   7   6  592.94   26.70 
   3   7   6  575.24   22.00 
   4   7   6  743.33   32.40 
   4   7   6  755.82   28.10 
   5   7   6   92.69   19.00 
   5   7   6   47.90   17.60 
   5   7   6   32.60   14.70 
   6   7   6  125.09   25.30 
   4  -8  -6  131.19   16.00 
  -4   8   6  162.28   20.80 
  -4   8   6  135.79   18.30 
  -4   8   6  105.19   13.60 
   3  -8  -6   26.50   11.70 
   3  -8  -6   43.70   12.00 
  -3   8   6   37.70   16.60 
  -3   8   6    8.00   12.30 
  -3   8   6   45.00   12.90 
   2  -8  -6  587.44   18.60 
  -2   8   6  585.44   23.30 
  -2   8   6  585.04   25.90 
  -2   8   6  590.04   28.80 
  -1   8   6  589.24   27.20 
  -1   8   6  552.44   25.20 
  -1   8   6  557.34   21.60 
   0   8   6  683.23   29.90 
   0   8   6  760.02   30.10 
   0   8   6  757.12   24.80 
   0   8   6  735.23   24.80 
   1   8   6  534.25   25.80 
   1   8   6  498.75   20.00 
   2   8   6   68.19   10.40 
   2   8   6   78.29    9.40 
   2   8   6   59.59   13.10 
   3   8   6   14.10    9.30 
   3   8   6    8.50   13.00 
   3   8   6    1.80   19.40 
   4   8   6  144.59   18.40 
   4   8   6  136.49   14.50 
   5   8   6   18.70   15.40 
   5   8   6   33.60   19.60 
   4  -9  -6  139.79   16.20 
  -4   9   6  146.19   20.20 
  -4   9   6  190.88   25.40 
   3  -9  -6   -5.10    8.40 
  -3   9   6  -15.00   13.00 
  -3   9   6   17.40   14.90 
  -3   9   6    1.00   17.80 
  -2   9   6  103.89   18.30 
  -2   9   6   97.09   15.80 
  -2   9   6   97.99   13.90 
  -1   9   6 1199.78   35.50 
  -1   9   6 1080.29   40.80 
  -1   9   6 1119.79   36.20 
  -1   9   6 1121.69   38.50 
   0   9   6  144.99   12.90 
   0   9   6  160.98   12.00 
   0   9   6  156.78   17.90 
   1   9   6   -9.50   10.20 
   1   9   6   -6.20    9.50 
   2   9   6  441.96   18.60 
   2   9   6  405.56   20.20 
   3   9   6   54.59   19.10 
   3   9   6   18.00   10.50 
   3   9   6   37.10   13.40 
   4   9   6  223.88   17.60 
   4   9   6  260.67   24.40 
   4   9   6  271.37   23.50 
   5   9   6   -1.40   21.30 
   5   9   6    0.70   21.60 
   5   9   6    0.20   16.40 
  -3  10   6   65.39   22.10 
  -3  10   6   61.69   18.20 
  -2  10   6  527.95   36.30 
  -2  10   6  451.75   31.40 
  -1  10   6   22.10   11.40 
  -1  10   6   45.70   17.40 
  -1  10   6   30.30   16.70 
   0  10   6  353.26   19.40 
   0  10   6  392.06   27.50 
   1  10   6  219.58   21.40 
   1  10   6  183.08   14.20 
   2  10   6  124.29   11.80 
   2  10   6  105.99   18.60 
   2  10   6  125.09   13.80 
   3  10   6   85.99   18.80 
   3  10   6   93.99   15.70 
   3  10   6  118.19   13.50 
   4  10   6  277.87   19.50 
   4  10   6  330.47   27.30 
  -2  11   6  484.85   49.20 
  -2  11   6  543.65   28.80 
  -1  11   6  170.58   16.40 
  -1  11   6  175.88   23.80 
   0  11   6  269.27   20.00 
   0  11   6  279.27   19.30 
   0  11   6  294.77   25.80 
   1  11   6   31.10   19.30 
   1  11   6   23.50   15.10 
   2  11   6   80.79   20.50 
   2  11   6   91.19   12.40 
   3  11   6  103.99   22.10 
   3  11   6   94.29   21.30 
   3  11   6   82.49   14.30 
  -1  12   6    7.10   22.10 
  -1  12   6    7.10   16.90 
  -1  12   6   28.70   16.40 
   0  12   6   65.19   16.00 
   0  12   6   79.69   17.40 
   1  12   6  121.99   21.20 
   1  12   6  120.59   24.80 
   2  12   6  223.28   26.40 
   2  12   6  167.18   23.40 
   2  12   6  186.88   15.90 
   2  10  -7    1.60   15.30 
   2  10  -7  -26.90   20.30 
   1  10  -7  225.28   23.20 
   1  10  -7  247.48   19.00 
   0  10  -7  -18.70   17.40 
   0  10  -7   31.50   15.10 
  -1  10  -7  674.03   31.60 
   3   9  -7   63.39   16.20 
   3   9  -7  100.49   13.40 
   3   9  -7   80.19   22.90 
   2   9  -7  216.08   23.30 
   2   9  -7  209.18   17.20 
   1   9  -7  461.35   30.30 
   1   9  -7  476.05   23.30 
   0   9  -7  126.89   15.00 
   0   9  -7  129.49   17.80 
  -1   9  -7   41.60   16.30 
  -1   9  -7   60.89   15.00 
   1  -9   7   77.59   16.30 
  -2   9  -7  410.06   27.00 
  -2   9  -7  365.66   23.50 
  -3   9  -7    6.80   17.30 
   4   8  -7  138.69   18.60 
   4   8  -7  124.39   25.50 
   3   8  -7  293.77   20.70 
   3   8  -7  314.37   26.70 
   3   8  -7  300.07   17.20 
   3   8  -7  348.07   22.30 
   2   8  -7  661.13   26.80 
   2   8  -7  619.64   30.60 
   2   8  -7  644.44   32.00 
   1   8  -7  138.69   18.20 
   1   8  -7  131.39   14.00 
   1   8  -7  153.28   15.90 
   0   8  -7   63.99   12.70 
   0   8  -7   59.49   14.90 
   0  -8   7   66.99   18.40 
  -1   8  -7   30.40   12.90 
  -1   8  -7   21.40   12.30 
  -2   8  -7  -19.20   14.00 
   2  -8   7    8.20   11.40 
   2  -8   7   -1.00    2.90 
  -3   8  -7   16.20   15.80 
   3  -8   7    4.30   13.60 
   5   7  -7  -24.30   23.90 
   5   7  -7   23.90   18.10 
   4   7  -7   44.70   21.00 
   4   7  -7   19.80   13.30 
   3   7  -7    5.40    9.70 
   3   7  -7  -10.50   16.40 
   3   7  -7    2.20   12.20 
   2   7  -7  490.15   32.10 
   2   7  -7  436.36   24.50 
   2   7  -7  420.56   20.90 
   2   7  -7  444.86   24.00 
   1   7  -7   17.30   11.50 
   1   7  -7   26.80   13.60 
   1   7  -7   20.80   10.00 
   1   7  -7   29.50   14.10 
   0   7  -7  428.86   20.20 
   0   7  -7  384.66   21.10 
   0   7  -7  388.26   21.90 
   0  -7   7  430.16   24.00 
  -1   7  -7   32.20   11.60 
  -1   7  -7   40.10   12.00 
   1  -7   7   46.80   12.40 
   1  -7   7   33.30    6.00 
   1  -7   7   29.70    5.60 
  -2   7  -7  107.09   14.20 
   2  -7   7   80.49   11.60 
   2  -7   7   75.49   10.60 
   2  -7   7   85.29   11.00 
  -3   7  -7   38.60   14.80 
   3  -7   7   33.30   19.80 
   3  -7   7   42.20   12.70 
  -4   7  -7   -6.90   17.00 
   4  -7   7    6.70   16.10 
   5   6  -7   59.29   17.50 
   5   6  -7   74.49   23.70 
   4   6  -7    9.20   21.50 
   4   6  -7   -8.00   16.40 
   3   6  -7  287.67   19.10 
   3   6  -7  302.37   25.20 
   2   6  -7  390.36   19.40 
   2   6  -7  336.97   18.90 
   2   6  -7  395.36   21.80 
   2   6  -7  382.46   24.20 
   1   6  -7  354.06   21.40 
   1   6  -7  365.36   19.60 
   1   6  -7  346.27   17.60 
   1   6  -7  395.16   24.90 
  -1  -6   7  296.27   10.50 
  -1  -6   7  342.27   10.10 
   0   6  -7   65.99   11.80 
   0   6  -7   71.09   14.90 
   0   6  -7   66.69    9.90 
   0   6  -7   91.39   13.30 
   0  -6   7   54.99   12.20 
   0  -6   7   61.29    6.30 
  -1   6  -7   83.09   13.20 
  -1   6  -7   94.79   12.20 
  -1   6  -7   99.89   11.40 
   1  -6   7   74.49    8.30 
   1  -6   7   99.69   11.60 
   1  -6   7   90.89    9.70 
  -2   6  -7   49.10   11.90 
   2  -6   7   49.30   10.00 
   2  -6   7   47.80   10.50 
   2  -6   7   57.69   11.60 
  -3   6  -7   17.50   12.80 
   3  -6   7   15.40   12.20 
   3  -6   7   15.90    9.20 
   3  -6   7    9.40   14.90 
  -4   6  -7   59.09   18.20 
   4  -6   7   49.50   10.70 
   4  -6   7   49.30   15.80 
  -5   6  -7  189.28   23.50 
   5  -6   7  179.38   22.10 
   5   5  -7   63.29   15.90 
   5   5  -7   38.70   20.40 
  -5  -5   7   76.39   12.20 
  -5  -5   7   57.69   14.50 
   4   5  -7  -11.60   16.20 
  -4  -5   7    7.50   10.00 
   3   5  -7   33.90   18.00 
   3   5  -7   48.20   10.60 
   3   5  -7   56.79    7.30 
  -3  -5   7   46.90    8.00 
  -3  -5   7   49.90    9.60 
   2   5  -7  303.37   16.20 
   2   5  -7  282.77   15.90 
   2   5  -7  320.47   21.00 
   2   5  -7  313.57   17.90 
  -2  -5   7  319.27   13.20 
   1   5  -7  308.67   17.40 
   1   5  -7  257.27   18.80 
   1   5  -7  258.57   14.60 
  -1  -5   7  275.47   12.50 
  -1  -5   7  276.47   19.00 
   0   5  -7  172.78   12.90 
   0   5  -7  168.68   14.00 
   0   5  -7  158.38   15.60 
   0  -5   7  152.48   11.30 
   0  -5   7  179.48   14.30 
   0  -5   7  170.78   11.90 
  -1   5  -7   -4.60    8.90 
  -1   5  -7    0.90   10.60 
  -1   5  -7   -1.60    8.60 
   1  -5   7    0.60    9.60 
   1  -5   7    0.70    8.60 
  -2   5  -7  978.20   31.70 
   2  -5   7  941.01   30.50 
   2  -5   7  963.90   29.90 
   2  -5   7  929.71   30.80 
   3  -5   7  623.14   25.70 
   3  -5   7  635.04   25.40 
  -4   5  -7   34.90   15.00 
   4  -5   7   26.70   10.70 
  -5   5  -7  158.68   21.40 
   5  -5   7  133.79   20.30 
   5  -5   7  154.68   11.70 
   6   4  -7  175.98   27.80 
   5   4  -7   28.30   16.20 
   5   4  -7   16.60   17.80 
  -5  -4   7    9.80   15.50 
  -5  -4   7   27.00   12.40 
   4   4  -7   27.70   11.80 
   4   4  -7    2.70   11.50 
  -4  -4   7    4.80   11.10 
  -4  -4   7    9.30    9.90 
   3   4  -7   14.40   10.40 
   3   4  -7    7.30   10.20 
   3   4  -7   16.00    5.60 
  -3  -4   7    5.10    9.00 
  -3  -4   7   15.60    7.70 
   2   4  -7   95.99    9.60 
   2   4  -7  123.49   12.10 
   2   4  -7   91.99   10.40 
   2   4  -7  103.19   12.10 
  -2  -4   7   81.89    9.30 
  -2  -4   7   86.69    8.70 
   1   4  -7  637.64   21.90 
   1   4  -7  616.94   25.30 
   1   4  -7  648.74   23.10 
  -1  -4   7  641.24   25.10 
  -1  -4   7  619.34   20.60 
  -1  -4   7  634.64   20.70 
   0   4  -7   19.50    7.80 
   0   4  -7    3.90    9.00 
   0   4  -7   15.60    9.40 
   0   4  -7    8.00   10.30 
   0  -4   7   11.20    7.10 
   0  -4   7    7.20    9.40 
   0  -4   7   14.10    6.80 
  -1   4  -7  392.46   19.60 
  -1   4  -7  430.76   18.10 
  -1   4  -7  400.36   22.30 
  -1   4  -7  409.06   19.80 
   1  -4   7  376.96   17.50 
   1  -4   7  441.46   17.30 
   1  -4   7  451.75   19.60 
  -2   4  -7    6.00    9.20 
  -2   4  -7    8.40   11.80 
   2  -4   7   10.90    8.10 
   2  -4   7   11.20    9.50 
   2  -4   7   23.10   11.80 
  -3   4  -7  370.86   20.20 
   3  -4   7  316.87   17.80 
   3  -4   7  363.06   18.40 
  -4   4  -7  183.48   17.60 
   4  -4   7  187.58   14.20 
  -5   4  -7    9.20   16.10 
   5  -4   7   24.90   17.50 
   5  -4   7  -15.30   12.30 
   6   3  -7  291.47   26.40 
   6   3  -7  342.97   29.40 
   5   3  -7    7.50   17.40 
   5   3  -7   10.40   13.60 
   4   3  -7   -0.20   10.80 
   4   3  -7   -2.40   11.00 
  -4  -3   7  -11.70    9.80 
  -4  -3   7    5.40   11.60 
   3   3  -7  288.17   20.40 
   3   3  -7  265.37   16.30 
   3   3  -7  294.97   21.00 
   3   3  -7  244.68   10.70 
  -3  -3   7  288.67   16.60 
  -3  -3   7  262.67   15.00 
   2   3  -7  578.54   21.80 
   2   3  -7  552.34   21.30 
   2   3  -7  530.75   24.30 
   2   3  -7  526.25   18.80 
  -2  -3   7  550.84   19.40 
  -2  -3   7  528.15   20.10 
  -2  -3   7  564.04   25.30 
  -2  -3   7  545.15   19.30 
   1   3  -7    5.80    7.90 
   1   3  -7   -6.20    8.50 
   1   3  -7    6.00    7.10 
   1   3  -7    1.50    9.60 
  -1  -3   7   -3.10    6.90 
  -1  -3   7    8.70    7.30 
   0   3  -7 2032.00   54.69 
   0   3  -7 2149.48   57.09 
   0   3  -7 2108.19   54.99 
   0   3  -7 2026.60   56.49 
   0  -3   7 2081.59   54.09 
   0  -3   7 2015.60   58.79 
   0  -3   7 2074.99   57.29 
   0  -3   7 1992.90   56.19 
  -1   3  -7  472.95   18.80 
  -1   3  -7  448.06   19.60 
  -1   3  -7  430.96   24.30 
   1  -3   7  483.75   19.60 
   1  -3   7  518.45   22.60 
   1  -3   7  493.25   17.80 
   1  -3   7  461.85   18.00 
  -2   3  -7  -13.30    9.20 
  -2   3  -7   -2.30    9.60 
  -2   3  -7   -5.50   12.10 
  -2   3  -7  -11.30    9.10 
   2  -3   7   -9.30    8.20 
   2  -3   7    1.20    7.50 
   2  -3   7   -5.50    8.10 
  -3   3  -7 1001.30   33.10 
   3  -3   7  970.50   31.60 
   3  -3   7 1029.30   37.60 
   3  -3   7  974.20   31.80 
  -4   3  -7   89.89   14.30 
   4  -3   7  104.19   13.20 
  -5   3  -7   -1.40   15.20 
   5  -3   7   -7.50   13.80 
   5  -3   7   -0.20   13.80 
  -6   3  -7   50.99   21.10 
   6  -3   7   91.49   14.70 
   6   2  -7  178.78   21.50 
   6   2  -7  139.19   24.30 
  -6  -2   7  212.98   21.50 
   5   2  -7  767.52   31.10 
   5   2  -7  727.03   31.80 
  -5  -2   7  790.32   32.00 
   4   2  -7  598.04   29.00 
   4   2  -7  596.44   25.00 
  -4  -2   7  599.84   28.40 
   3   2  -7 2911.11   79.79 
   3   2  -7 2969.30   80.79 
   3   2  -7 2962.40   77.49 
   3   2  -7 2956.50   73.49 
  -3  -2   7 2930.41   76.19 
  -3  -2   7 3001.50   74.09 
   2   2  -7  592.24   20.10 
   2   2  -7  586.14   32.20 
   2   2  -7  638.54   22.30 
   2   2  -7  678.63   25.60 
  -2  -2   7  614.74   21.60 
  -2  -2   7  614.44   22.30 
  -2  -2   7  637.54   21.10 
   1   2  -7  177.18   12.10 
   1   2  -7  164.88   11.70 
   1   2  -7  143.79   10.70 
   1   2  -7  147.49   13.20 
  -1  -2   7  172.58   11.30 
  -1  -2   7  170.38   14.20 
  -1  -2   7  178.08   11.70 
  -1  -2   7  138.29   11.40 
   0   2  -7  118.09   11.50 
   0   2  -7   98.59    9.60 
   0   2  -7  140.09   11.80 
   0   2  -7  114.29   10.10 
   0  -2   7  108.79    9.10 
   0  -2   7  143.49   10.50 
   0  -2   7  118.59   10.10 
   0  -2   7  115.19   11.30 
  -1   2  -7   28.40    8.10 
  -1   2  -7   37.50   10.50 
  -1   2  -7   18.80    7.80 
  -1   2  -7   38.30    9.00 
   1  -2   7   16.20    7.10 
   1  -2   7   20.30    9.30 
   1  -2   7   12.20    7.80 
   1  -2   7   22.40    8.70 
  -2   2  -7   52.69   10.10 
  -2   2  -7   51.59    9.90 
  -2   2  -7   55.29   10.40 
   2  -2   7   46.70   11.70 
   2  -2   7   52.29    9.10 
   2  -2   7   50.09   10.20 
  -3   2  -7  121.79   12.70 
   3  -2   7  137.39   16.20 
   3  -2   7  130.59   20.70 
   3  -2   7  127.49   12.90 
   3  -2   7  145.99   12.80 
  -4   2  -7  766.32   29.90 
   4  -2   7  833.02   35.10 
   4  -2   7  810.62   29.50 
   4  -2   7  758.52   28.90 
  -5   2  -7   12.80   14.80 
   5  -2   7   17.00   16.40 
   5  -2   7   23.10   14.20 
   6  -2   7   83.49   21.80 
   6  -2   7   91.69   16.20 
   6  -2   7   80.29   21.40 
   6   1  -7   55.69   21.00 
   6   1  -7   55.79   18.70 
  -6  -1   7   63.09   20.50 
   5   1  -7    6.30   16.20 
   5   1  -7  -13.00   14.10 
  -5  -1   7   -0.40   13.50 
   4   1  -7  586.44   25.50 
   4   1  -7  573.34   24.70 
  -4  -1   7  591.14   17.80 
  -4  -1   7  579.04   25.80 
   3   1  -7   90.29   14.30 
   3   1  -7   99.59   14.10 
   3   1  -7   72.09   10.90 
  -3  -1   7   68.09   11.30 
  -3  -1   7   77.19   11.10 
  -3  -1   7   63.69    7.60 
   2   1  -7  268.07   13.00 
   2   1  -7  262.67   14.50 
   2   1  -7  303.87   17.70 
  -2  -1   7  288.97   13.50 
  -2  -1   7  291.97   14.90 
  -2  -1   7  292.67   14.90 
   1   1  -7  592.24   20.70 
   1   1  -7  555.94   20.40 
   1   1  -7  587.64   23.00 
   1   1  -7  571.44   20.20 
  -1  -1   7  594.14   21.10 
  -1  -1   7  552.84   22.30 
  -1  -1   7  608.64   19.70 
  -1  -1   7  567.94   20.80 
   0   1  -7 1514.65   42.20 
   0   1  -7 1586.04   44.40 
   0   1  -7 1610.34   43.70 
   0  -1   7 1517.25   43.80 
   0  -1   7 1492.65   41.80 
   0  -1   7 1542.85   47.60 
   0  -1   7 1515.05   41.60 
  -1   1  -7 2435.16   65.89 
  -1   1  -7 2514.35   66.09 
  -1   1  -7 2499.15   64.39 
  -1   1  -7 2420.46   63.99 
   1  -1   7 2458.65   65.39 
   1  -1   7 2381.16   63.79 
   1  -1   7 2502.25   63.89 
   1  -1   7 2475.85   66.99 
  -2   1  -7   81.19   10.20 
  -2   1  -7  102.09   11.00 
   2  -1   7  116.79   11.60 
   2  -1   7   97.79   13.00 
   2  -1   7  103.19   10.20 
  -3   1  -7  785.52   27.70 
   3  -1   7  763.92   27.10 
   3  -1   7  838.82   30.10 
   3  -1   7  846.02   29.20 
   3  -1   7  783.42   31.50 
  -4   1  -7  861.41   31.00 
   4  -1   7  843.12   30.40 
   4  -1   7  857.41   35.10 
  -5   1  -7  530.95   27.50 
   5  -1   7  551.04   26.70 
   5  -1   7  615.34   30.40 
   5  -1   7  477.65   30.40 
  -6   1  -7  721.53   34.80 
   6  -1   7  630.14   33.40 
   6  -1   7  665.03   31.20 
   6   0  -7   -4.00   19.40 
   6   0  -7    9.50   16.90 
  -6   0   7   -7.40   16.00 
   5   0  -7  382.86   23.70 
   5   0  -7  350.46   26.00 
  -5   0   7  382.66   14.60 
  -5   0   7  413.16   25.30 
   4   0  -7  343.07   19.80 
   4   0  -7  348.27   21.90 
  -4   0   7  346.77   15.00 
  -4   0   7  336.67   19.60 
   3   0  -7  515.55   23.80 
   3   0  -7  522.75   25.10 
   3   0  -7  511.05   17.70 
   3   0  -7  475.35   20.40 
  -3   0   7  505.85   21.40 
  -3   0   7  478.05   21.00 
  -3   0   7  477.35   18.10 
  -3   0   7  507.75   20.80 
   2   0  -7  977.70   30.30 
   2   0  -7  969.00   28.90 
   2   0  -7 1004.90   32.90 
  -2   0   7  968.50   30.10 
  -2   0   7 1023.90   29.60 
   1   0  -7  242.68   15.50 
   1   0  -7  247.08   12.80 
   1   0  -7  240.78   12.90 
  -1   0   7  272.67   12.70 
  -1   0   7  261.17   13.90 
  -1   0   7  239.68   13.30 
   0   0  -7  111.79    9.30 
   0   0  -7  115.79   10.50 
   0   0  -7  103.09   10.90 
   0   0   7  121.39   10.20 
   0   0   7  111.59    9.50 
   0   0   7  124.99    9.20 
  -1   0  -7   54.59    9.80 
  -1   0  -7   79.49    8.70 
  -1   0  -7   68.09    8.80 
  -1   0  -7   77.89    9.50 
   1   0   7   52.79   10.00 
   1   0   7   63.19    8.60 
   1   0   7   71.59   10.30 
   1   0   7   55.29    7.90 
  -2   0  -7  138.39   12.60 
  -2   0  -7  159.48   11.60 
   2   0   7  138.19   10.80 
   2   0   7  151.78   12.70 
   2   0   7  133.89   13.50 
  -3   0  -7 1168.48   37.00 
  -3   0  -7 1165.18   39.50 
  -3   0  -7 1179.88   36.20 
   3   0   7 1199.78   37.80 
   3   0   7 1249.18   40.10 
   3   0   7 1214.88   36.20 
  -4   0  -7  731.13   28.30 
   4   0   7  763.72   28.20 
   4   0   7  796.22   32.50 
   4   0   7  763.82   31.10 
  -5   0  -7  211.48   18.50 
   5   0   7  237.68   19.90 
   5   0   7  217.88   21.70 
  -6   0  -7  520.75   30.90 
   6   0   7  570.04   33.60 
   6  -1  -7  -24.30   18.10 
   6  -1  -7    3.30   18.00 
  -6   1   7    0.40   18.50 
  -6   1   7   10.40    9.40 
   5  -1  -7   41.80   15.80 
   5  -1  -7   57.99   14.60 
  -5   1   7   42.10    9.30 
  -5   1   7   58.69   15.90 
   4  -1  -7  580.74   24.60 
   4  -1  -7  606.54   27.20 
  -4   1   7  571.64   25.70 
  -4   1   7  554.94   21.00 
   3  -1  -7  131.89   12.40 
   3  -1  -7  140.79   10.30 
   3  -1  -7  152.28   14.50 
  -3   1   7  124.79   14.00 
  -3   1   7  161.68   12.90 
  -3   1   7  130.79   13.30 
  -3   1   7  154.38   10.90 
   2  -1  -7  291.67   16.90 
   2  -1  -7  300.87   14.50 
   2  -1  -7  324.77   15.30 
  -2   1   7  307.77   15.70 
  -2   1   7  263.27   17.20 
  -2   1   7  276.77   14.50 
   1  -1  -7  145.79   12.50 
   1  -1  -7  159.78   11.40 
   1  -1  -7  145.09   11.10 
   1  -1  -7  152.48   11.70 
  -1   1   7  154.48   10.70 
  -1   1   7  146.59   11.40 
  -1   1   7  136.29   11.40 
   0  -1  -7  166.38   11.70 
   0  -1  -7  150.78   10.90 
   0  -1  -7  182.58   12.50 
   0  -1  -7  155.08   12.50 
   0   1   7  170.18   10.80 
   0   1   7  180.78   12.50 
  -1  -1  -7  127.69   10.50 
  -1  -1  -7  114.59    9.40 
  -1  -1  -7  115.09   11.60 
  -1  -1  -7  114.09    9.30 
   1   1   7  121.39   10.30 
   1   1   7  107.99   11.50 
   1   1   7  120.49    9.50 
  -2  -1  -7  285.57   14.80 
  -2  -1  -7  333.17   15.10 
   2   1   7  307.87   15.90 
   2   1   7  271.17   17.20 
   2   1   7  272.07   14.20 
  -3  -1  -7   11.40   11.70 
  -3  -1  -7   21.80    9.70 
  -3  -1  -7   29.60    9.20 
   3   1   7   19.70   12.50 
   3   1   7   13.40   10.20 
   3   1   7   22.70    8.90 
   3   1   7   36.10   10.60 
  -4  -1  -7   12.00   11.00 
   4   1   7    8.20   13.20 
   4   1   7    3.20   10.50 
   4   1   7   20.90   12.30 
  -5  -1  -7  259.07   19.00 
   5   1   7  308.47   21.60 
   5   1   7  264.17   31.50 
  -6  -1  -7   63.29   19.50 
   6   1   7   50.69   17.70 
   6   1   7   22.30   17.10 
   6   1   7   56.69   21.10 
   6  -2  -7  180.18   22.50 
   6  -2  -7  184.58   22.20 
  -6   2   7  201.78   15.80 
  -6   2   7  160.38   21.10 
   5  -2  -7  149.09   18.50 
   5  -2  -7  178.68   17.90 
  -5   2   7  163.28   17.50 
  -5   2   7  172.78   14.10 
   4  -2  -7  653.73   28.00 
   4  -2  -7  645.94   26.20 
  -4   2   7  677.13   24.20 
  -4   2   7  616.74   28.20 
  -4   2   7  648.24   31.80 
   3  -2  -7 1851.71   51.39 
   3  -2  -7 1672.03   49.40 
   3  -2  -7 1609.34   47.50 
  -3   2   7 1684.93   47.80 
  -3   2   7 1661.53   46.90 
  -3   2   7 1646.04   49.20 
   2  -2  -7 1101.79   34.10 
   2  -2  -7 1049.70   31.80 
   2  -2  -7 1049.49   31.50 
  -2   2   7 1031.20   32.50 
  -2   2   7 1029.70   32.50 
  -2   2   7 1046.90   31.80 
   1  -2  -7 1538.55   44.30 
   1  -2  -7 1499.25   42.30 
   1  -2  -7 1479.65   41.40 
   1  -2  -7 1552.24   42.10 
  -1   2   7 1552.04   42.80 
  -1   2   7 1480.45   41.60 
  -1   2   7 1469.95   43.60 
   0  -2  -7  147.69   11.90 
   0  -2  -7  174.28   12.60 
   0  -2  -7  168.58   10.90 
   0  -2  -7  150.48   11.50 
   0   2   7  180.58   11.70 
   0   2   7  150.78   11.40 
   0   2   7  161.18   12.70 
   0   2   7  156.18   10.60 
  -1  -2  -7   34.00    7.90 
  -1  -2  -7    7.50    7.60 
   1   2   7   26.20    9.60 
   1   2   7   23.30    7.50 
  -2  -2  -7  200.98   12.50 
  -2  -2  -7  193.78   12.30 
   2   2   7  182.78   14.40 
   2   2   7  205.08   13.60 
   2   2   7  179.98   13.40 
   2   2   7  187.18   12.20 
  -3  -2  -7  779.32   26.80 
  -3  -2  -7  763.32   26.10 
  -3  -2  -7  791.82   29.60 
   3   2   7  776.62   26.50 
   3   2   7  756.12   29.70 
   3   2   7  837.52   28.70 
   3   2   7  781.42   27.60 
  -4  -2  -7  413.66   21.90 
   4   2   7  421.96   23.60 
   4   2   7  410.16   20.40 
   5   2   7  226.08   21.20 
   5   2   7  263.67   19.00 
  -6  -2  -7  161.18   19.80 
   6   2   7  203.28   21.10 
   6   2   7  177.28   20.80 
   6   2   7  287.97   26.70 
   6  -3  -7  112.09   23.40 
   6  -3  -7  115.09   20.40 
  -6   3   7   97.79   17.00 
   5  -3  -7   19.60   14.60 
   5  -3  -7    3.80   14.50 
  -5   3   7   12.30   12.30 
  -5   3   7   21.10   16.00 
   4  -3  -7 1313.77   42.70 
   4  -3  -7 1383.76   45.50 
  -4   3   7 1369.46   42.30 
  -4   3   7 1300.77   40.20 
  -4   3   7 1357.06   42.90 
   3  -3  -7 2276.57   62.59 
   3  -3  -7 2317.67   61.59 
   3  -3  -7 2349.26   63.89 
  -3   3   7 2267.57   61.29 
  -3   3   7 2149.28   62.59 
  -3   3   7 2131.09   60.69 
   2  -3  -7   98.39   10.80 
   2  -3  -7  120.19   10.80 
   2  -3  -7  111.49   11.70 
  -2   3   7  111.69   11.40 
  -2   3   7   95.19   10.40 
  -2   3   7   88.09   11.40 
  -2   3   7   86.79   10.60 
   1  -3  -7   82.49    8.80 
   1  -3  -7   72.49    8.60 
   1  -3  -7   89.59    9.80 
   1  -3  -7   61.19   10.20 
  -1   3   7   62.99    9.80 
  -1   3   7   90.49    9.80 
  -1   3   7   88.69    9.60 
  -1   3   7   83.39    9.80 
   0  -3  -7  910.81   29.80 
   0  -3  -7  909.71   31.00 
   0  -3  -7  998.50   29.80 
   0  -3  -7  879.31   27.30 
   0   3   7  912.91   28.10 
   0   3   7  984.90   31.10 
   0   3   7  904.71   29.20 
   0   3   7  990.50   28.50 
  -1  -3  -7 2900.01   71.69 
   1   3   7 2750.02   71.99 
   1   3   7 2756.22   71.89 
   1   3   7 2816.42   74.79 
  -2  -3  -7   42.80    8.60 
  -2  -3  -7   45.00   11.30 
   2   3   7   41.80   10.10 
   2   3   7   41.20    8.80 
   2   3   7   33.20    9.40 
   2   3   7   35.10    8.90 
  -3  -3  -7   33.70   10.10 
  -3  -3  -7   33.40    9.70 
  -3  -3  -7   36.50   12.70 
   3   3   7   38.40    9.40 
   3   3   7   35.60   13.20 
   3   3   7    6.60   11.30 
   3   3   7   37.00   11.80 
  -4  -3  -7   66.59   12.30 
  -4  -3  -7   60.19   12.10 
   4   3   7   52.99   11.60 
   4   3   7   79.39   14.70 
  -5  -3  -7   10.10   13.60 
   5   3   7   -7.90   15.30 
   5   3   7    4.40   14.20 
  -6  -3  -7   66.39   17.80 
   6   3   7   76.39   22.00 
   6   3   7   75.59   18.20 
   6   3   7   86.89   19.20 
   6  -4  -7   58.19   26.60 
  -6   4   7   51.19   20.60 
  -6   4   7   51.99   18.60 
   5  -4  -7   12.40   15.30 
   5  -4  -7   20.70   14.70 
  -5   4   7   21.70   14.30 
  -5   4   7   35.40   15.10 
   4  -4  -7  359.76   23.40 
   4  -4  -7  313.77   20.70 
  -4   4   7  322.97   23.30 
  -4   4   7  326.67   21.20 
  -4   4   7  342.37   21.80 
   3  -4  -7   17.90   10.60 
   3  -4  -7   17.70   12.50 
   3  -4  -7    4.40    9.90 
  -3   4   7   18.20   10.80 
  -3   4   7   29.20   13.10 
  -3   4   7   15.70   10.20 
   2  -4  -7  152.68   13.40 
   2  -4  -7  126.79   12.60 
   2  -4  -7  121.39   14.10 
   2  -4  -7  106.69   10.60 
  -2   4   7  134.19   11.60 
  -2   4   7  126.39   13.10 
  -2   4   7  131.69   13.50 
  -2   4   7  108.69   12.20 
   1  -4  -7  457.25   22.40 
   1  -4  -7  467.45   17.40 
   1  -4  -7  479.05   18.60 
   1  -4  -7  463.55   20.70 
  -1   4   7  492.15   18.90 
  -1   4   7  452.05   19.10 
  -1   4   7  454.05   18.50 
  -1   4   7  483.45   20.60 
   0  -4  -7  712.63   27.10 
   0  -4  -7  664.03   28.30 
   0  -4  -7  749.82   22.80 
   0  -4  -7  732.43   23.30 
   0   4   7  773.42   24.10 
   0   4   7  754.32   25.50 
   0   4   7  757.42   27.20 
  -1  -4  -7  280.77   13.40 
  -1  -4  -7  267.27   13.00 
   1   4   7  261.27   12.80 
   1   4   7  181.68   17.20 
   1   4   7  249.78   13.60 
   1   4   7  234.88   15.90 
  -2  -4  -7   82.89    9.40 
  -2  -4  -7   79.19   12.60 
   2   4   7   70.59    9.70 
   2   4   7   53.09   11.40 
   2   4   7   60.39   10.20 
  -3  -4  -7  157.18   11.80 
  -3  -4  -7  122.99   15.40 
   3   4   7  122.69   13.80 
   3   4   7  134.49   14.70 
   3   4   7  121.59   11.50 
  -4  -4  -7  344.57   18.50 
  -4  -4  -7  298.57   20.40 
   4   4   7  293.87   18.80 
   4   4   7  343.07   22.90 
  -5  -4  -7   49.60   13.70 
   5   4   7   81.69   17.30 
   5   4   7   68.09   16.00 
   6   4   7  219.08   23.00 
   6   4   7  229.98   25.40 
   6   4   7  245.28   23.60 
   5  -5  -7   18.90   14.80 
   5  -5  -7   21.20   15.50 
  -5   5   7   11.70   17.90 
  -5   5   7   10.50   18.10 
   4  -5  -7   78.29   15.60 
   4  -5  -7   98.49   14.60 
  -4   5   7   92.39   15.20 
  -4   5   7  109.09   16.10 
  -4   5   7  101.19   15.20 
   3  -5  -7  942.11   32.60 
   3  -5  -7  889.81   30.20 
   3  -5  -7  894.11   32.60 
  -3   5   7  909.41   31.40 
  -3   5   7  923.31   32.80 
   2  -5  -7 1060.19   35.50 
   2  -5  -7 1090.79   32.70 
   2  -5  -7 1048.60   32.10 
   2  -5  -7 1074.69   35.30 
  -2   5   7 1028.70   34.60 
  -2   5   7 1061.69   35.20 
  -2   5   7 1091.59   33.30 
  -2   5   7 1082.69   34.00 
   1  -5  -7 1929.81   53.19 
   1  -5  -7 1977.30   51.89 
   1  -5  -7 1959.90   55.39 
   1  -5  -7 1967.00   55.69 
  -1   5   7 1953.00   53.19 
  -1   5   7 2027.70   56.09 
  -1   5   7 1929.21   55.19 
   0  -5  -7 1235.98   34.50 
   0  -5  -7 1211.88   34.50 
   0   5   7 1306.97   39.60 
   0   5   7 1307.67   36.80 
  -1  -5  -7   12.10    6.70 
  -1  -5  -7    8.00    6.30 
   1   5   7   14.30    7.40 
   1   5   7   13.60   10.10 
   1   5   7   13.00    7.70 
   1   5   7   20.00    9.50 
  -2  -5  -7  158.48   10.20 
  -2  -5  -7  143.49   11.20 
  -2  -5  -7  133.29   14.50 
   2   5   7  138.69   10.80 
   2   5   7  122.89   12.00 
   2   5   7  162.68   14.60 
   2   5   7  151.18   19.70 
  -3  -5  -7    2.80    9.40 
  -3  -5  -7   -4.00    8.40 
   3   5   7    0.70    8.40 
   3   5   7   -2.50   10.50 
   3   5   7   -5.90   11.40 
  -4  -5  -7  234.68   16.80 
   4   5   7  222.38   17.40 
   4   5   7  223.38   19.20 
  -5  -5  -7   53.59   16.40 
  -5  -5  -7   67.09   13.30 
   5   5   7   59.99   17.30 
   5   5   7   53.79   14.20 
   6   5   7  261.47   23.20 
   6   5   7  306.97   27.80 
   6   5   7  339.87   28.00 
   5  -6  -7   37.30   15.50 
   5  -6  -7   -0.10   18.60 
  -5   6   7    9.90   18.10 
  -5   6   7   20.10   17.70 
  -5   6   7   16.30   17.90 
   4  -6  -7  329.37   21.10 
   4  -6  -7  348.07   23.10 
  -4   6   7  316.37   23.50 
  -4   6   7  312.87   23.10 
  -4   6   7  304.77   24.20 
   3  -6  -7  397.86   21.20 
   3  -6  -7  421.66   21.00 
   3  -6  -7  372.46   22.90 
  -3   6   7  405.26   23.40 
  -3   6   7  404.86   23.80 
   2  -6  -7  164.38   12.20 
   2  -6  -7  139.79   14.20 
   2  -6  -7  168.88   13.30 
  -2   6   7  140.69   12.80 
  -2   6   7  164.98   16.30 
   1  -6  -7  601.14   21.00 
   1  -6  -7  622.24   20.40 
  -1   6   7  598.54   22.20 
  -1   6   7  591.94   22.90 
  -1   6   7  604.14   28.80 
  -1   6   7  635.74   26.10 
   0  -6  -7    0.20    5.90 
   0   6   7   -0.50    8.00 
   0   6   7    6.10    9.30 
   0   6   7   -9.40    9.40 
   0   6   7   -3.50   11.40 
  -1  -6  -7  813.22   33.60 
  -1  -6  -7  787.02   22.30 
   1   6   7  819.82   25.40 
   1   6   7  773.62   29.80 
   1   6   7  774.22   26.00 
   1   6   7  768.62   29.20 
  -2  -6  -7  117.49    7.70 
   2   6   7  112.59   12.50 
   2   6   7  122.39   11.10 
  -3  -6  -7   24.20    7.10 
   3   6   7   37.50   11.60 
   3   6   7   40.90   13.50 
   3   6   7   57.89   10.10 
  -4  -6  -7  272.67   15.10 
   4   6   7  259.17   18.20 
   4   6   7  286.67   21.80 
  -5  -6  -7  169.18   15.80 
   5   6   7  189.38   18.00 
   5   6   7  205.08   26.30 
  -6  -6  -7  115.99   16.60 
   6   6   7  176.08   25.70 
   6   6   7  146.79   24.80 
   6   6   7  179.48   23.30 
   5  -7  -7   92.99   20.30 
  -5   7   7  104.39   25.60 
  -5   7   7  125.89   23.90 
   4  -7  -7   67.09   16.10 
  -4   7   7   77.99   18.00 
  -4   7   7   65.19   16.30 
  -4   7   7   57.19   17.50 
   3  -7  -7  321.77   21.90 
   3  -7  -7  361.16   19.80 
  -3   7   7  355.56   25.10 
  -3   7   7  342.37   25.60 
  -3   7   7  347.47   23.50 
   2  -7  -7  102.29   11.80 
   2  -7  -7  125.59   12.10 
  -2   7   7  143.39   16.90 
  -2   7   7  136.49   15.30 
  -2   7   7  163.78   14.50 
   1  -7  -7  405.06   15.20 
  -1   7   7  382.86   23.00 
  -1   7   7  375.86   23.70 
  -1   7   7  401.66   19.50 
  -1   7   7  379.26   19.20 
   0  -7  -7   25.60    4.70 
   0  -7  -7   19.90    4.60 
   0   7   7   16.80   12.50 
   0   7   7   21.70   13.70 
   0   7   7   13.70    8.60 
   0   7   7   17.70   10.80 
   1   7   7  210.68   15.90 
   1   7   7  196.08   13.60 
   1   7   7  222.08   15.50 
   2   7   7 1454.65   46.30 
   2   7   7 1437.16   41.10 
   3   7   7   51.79   10.70 
   3   7   7   58.59   12.40 
   3   7   7   42.80   13.80 
   4   7   7   50.99   18.40 
   4   7   7   27.90   13.00 
   5   7   7   -2.50   17.90 
   5   7   7    6.20   14.20 
   4  -8  -7   74.69   16.10 
  -4   8   7   69.69   21.00 
  -4   8   7   71.79   20.10 
   3  -8  -7  122.99   15.40 
   3  -8  -7  144.79   14.10 
  -3   8   7  141.29   17.40 
  -3   8   7  147.69   19.00 
  -3   8   7  145.29   19.40 
   2  -8  -7  751.82   23.40 
  -2   8   7  757.02   33.00 
  -2   8   7  745.33   28.70 
  -2   8   7  689.73   31.40 
  -1   8   7  247.98   19.50 
  -1   8   7  269.17   17.60 
  -1   8   7  265.77   18.80 
  -1   8   7  242.18   17.40 
   0   8   7   49.60   13.10 
   0   8   7   65.89   11.00 
   1   8   7  448.66   29.80 
   1   8   7  472.15   25.40 
   1   8   7  487.35   19.80 
   2   8   7  765.32   26.50 
   2   8   7  712.23   29.30 
   2   8   7  861.71   36.70 
   3   8   7   16.60   10.90 
   3   8   7   11.90   14.90 
   3   8   7   16.90   18.40 
   4   8   7    8.00   13.20 
   4   8   7    0.30   16.50 
   5   8   7   88.59   18.10 
   5   8   7  114.59   23.70 
   5   8   7  118.89   26.60 
   4  -9  -7   -2.60   15.30 
  -4   9   7  -24.20   20.80 
  -4   9   7   -7.20   25.70 
   3  -9  -7   -7.90   11.00 
  -3   9   7  -30.90   17.90 
  -3   9   7   -7.50   17.90 
  -3   9   7   -5.80   16.00 
  -2   9   7  103.49   18.10 
  -2   9   7   69.09   17.40 
  -1   9   7  251.97   18.90 
  -1   9   7  246.18   21.80 
   0   9   7  110.19   14.00 
   0   9   7  115.49   13.30 
   0   9   7   96.69   14.70 
   1   9   7  -10.10   13.20 
   1   9   7   -0.90    9.00 
   1   9   7   10.60   19.80 
   2   9   7   20.30   12.90 
   2   9   7   39.30   10.40 
   2   9   7   29.60   15.90 
   3   9   7   36.00   12.20 
   3   9   7   36.70   16.80 
   4   9   7   40.00   20.20 
  -3  10   7   -9.50   18.50 
  -2  10   7  223.28   19.40 
  -2  10   7  146.49   25.30 
  -2  10   7  248.78   24.30 
  -1  10   7   42.90   13.60 
  -1  10   7   22.20   18.50 
   0  10   7   10.30   15.70 
   0  10   7    5.80   12.90 
   0  10   7   17.70   17.20 
   1  10   7   38.40   13.80 
   1  10   7   40.90   18.40 
   1  10   7   39.60   10.60 
   2  10   7   49.60   17.50 
   2  10   7   56.69   11.90 
   2  10   7   57.09   14.70 
   3  10   7   62.79   14.00 
   3  10   7   76.89   20.30 
   4  10   7   12.70   22.30 
   4  10   7    8.20   21.40 
  -2  11   7   76.09   19.70 
  -2  11   7   49.90   17.90 
  -1  11   7  204.78   26.30 
  -1  11   7  200.78   29.00 
   0  11   7  299.77   27.20 
   0  11   7  330.87   20.10 
   1  11   7    9.20   19.50 
   1  11   7    5.60   11.90 
   1  11   7   -0.60   15.70 
   2  11   7  588.74   25.50 
   2  11   7  498.15   33.20 
   2  11   7  556.04   35.20 
   3  11   7  347.47   29.30 
   3  11   7  359.36   24.60 
   0  12   7    6.90   17.40 
   0  12   7    2.70   23.20 
   1  12   7  310.47   30.20 
   1  10  -8   35.10   17.50 
   1  10  -8   16.20   23.10 
   0  10  -8  195.58   24.40 
   0  10  -8  204.68   20.00 
   3   9  -8   19.80   18.00 
   3   9  -8   30.80   13.80 
   3   9  -8   14.50   25.10 
   2   9  -8   -0.50   20.60 
   1   9  -8  167.28   22.40 
   0   9  -8  868.01   37.80 
  -1   9  -8   97.19   18.10 
  -1   9  -8   80.39   17.60 
  -2   9  -8   41.70   14.60 
  -2   9  -8    4.10   17.70 
   4   8  -8   30.20   24.60 
   3   8  -8   -0.80   14.70 
   3   8  -8  -36.20   19.60 
   3   8  -8   -2.80   14.20 
   2   8  -8   -7.60   17.90 
   2   8  -8   25.70   18.10 
   2   8  -8   13.40   13.50 
   1   8  -8   51.49   17.40 
   1   8  -8   46.30   13.90 
   0   8  -8  319.47   23.80 
   0   8  -8  268.67   21.10 
  -1   8  -8  140.89   17.10 
  -1   8  -8  148.69   19.20 
   1  -8   8  156.58   18.80 
  -2   8  -8   31.20   13.70 
  -2   8  -8    5.70   16.20 
   2  -8   8    7.00    7.40 
   2  -8   8   13.00   14.60 
  -3   8  -8   92.69   19.20 
   3  -8   8  128.69   25.00 
   4   7  -8    2.30   20.30 
   4   7  -8   13.30   16.30 
   3   7  -8   13.20   11.50 
   3   7  -8   -2.10   17.50 
   2   7  -8  302.47   21.10 
   2   7  -8  307.67   24.10 
   1   7  -8  220.18   16.70 
   1   7  -8  177.78   19.60 
   0   7  -8   79.99   13.60 
   0   7  -8   59.49   15.50 
  -1   7  -8   40.50   13.80 
  -1   7  -8   17.30   11.80 
   1  -7   8   35.80   14.10 
   1  -7   8   27.90    7.80 
  -2   7  -8  184.08   15.90 
  -2   7  -8  172.18   18.70 
   2  -7   8  183.68   16.20 
   2  -7   8  133.09   14.00 
  -3   7  -8   80.69   17.30 
   3  -7   8   58.89   17.90 
   3  -7   8   85.89   15.10 
   3  -7   8   63.19   12.80 
   5   6  -8  251.27   28.90 
   5   6  -8  317.87   25.40 
   4   6  -8  124.59   22.80 
   4   6  -8  154.38   18.40 
   3   6  -8   83.79   18.20 
   3   6  -8   66.09   10.30 
   3   6  -8   48.90   12.80 
  -3  -6   8   45.50    6.30 
  -3  -6   8   57.99    6.30 
   2   6  -8   83.09   14.00 
   2   6  -8   62.99   13.20 
   2   6  -8   73.69   12.70 
  -2  -6   8   74.69    6.20 
  -2  -6   8   67.09    6.30 
   1   6  -8   21.90   10.20 
   1   6  -8   12.00   13.70 
   1   6  -8   20.00   12.80 
  -1  -6   8   21.20    6.40 
   0   6  -8  464.65   23.80 
   0   6  -8  406.86   20.10 
   0  -6   8  449.06   23.50 
   0  -6   8  415.56   24.00 
   0  -6   8  447.06   16.60 
  -1   6  -8  997.30   33.10 
  -1   6  -8  994.20   34.00 
   1  -6   8  992.30   33.60 
  -2   6  -8 1643.84   48.40 
   2  -6   8 1632.74   46.10 
   2  -6   8 1638.64   47.80 
  -3   6  -8  174.68   17.90 
   3  -6   8  170.98   14.50 
  -4   6  -8  179.08   22.50 
   4  -6   8  195.78   20.30 
   4  -6   8  184.48   18.90 
   5   5  -8  707.33   32.50 
   4   5  -8  163.78   22.60 
   4   5  -8  211.08   17.80 
   3   5  -8   98.39    9.80 
   3   5  -8  117.29   13.90 
   3   5  -8  123.89   18.70 
  -3  -5   8   93.29   11.00 
   2   5  -8   98.89   16.60 
   2   5  -8  114.79   12.80 
   2   5  -8  119.09   13.70 
  -2  -5   8  120.29   10.70 
  -2  -5   8  112.79    9.60 
   1   5  -8  312.77   21.80 
   1   5  -8  331.17   22.20 
   1   5  -8  316.37   17.10 
  -1  -5   8  326.97   16.30 
   0   5  -8    2.30   10.80 
   0   5  -8   -7.30    8.80 
   0   5  -8   -3.20   13.20 
   0   5  -8    1.60   11.80 
   0  -5   8    7.10   11.80 
   0  -5   8   -3.40    8.90 
  -1   5  -8   -8.00    9.80 
  -1   5  -8  -16.70   10.00 
   1  -5   8   -5.30    8.70 
   1  -5   8    3.20    9.50 
  -2   5  -8   -0.70   10.80 
  -2   5  -8    4.80   10.50 
   2  -5   8   -5.20   10.20 
   2  -5   8  -11.20   11.40 
   2  -5   8    4.60   12.50 
  -3   5  -8   98.69   15.30 
   3  -5   8   97.19   13.10 
   3  -5   8  105.69   13.60 
  -4   5  -8   20.70   16.10 
   4  -5   8   -0.60   14.80 
   4  -5   8  -13.50   12.10 
  -5   5  -8  142.39   22.30 
   5  -5   8  110.99   20.10 
   5   4  -8  -11.30   15.40 
   5   4  -8    4.20   15.50 
  -5  -4   8    4.10   13.90 
   4   4  -8  474.45   30.70 
   4   4  -8  500.85   24.80 
  -4  -4   8  523.15   24.20 
   3   4  -8  102.59   17.60 
   3   4  -8  126.99   13.60 
  -3  -4   8  123.19   12.80 
  -3  -4   8  111.49   11.40 
   2   4  -8  127.89   11.80 
   2   4  -8  143.59   13.00 
   2   4  -8  150.28   17.30 
  -2  -4   8  126.39   11.80 
  -2  -4   8  153.48   11.20 
   1   4  -8  377.56   22.30 
   1   4  -8  393.16   20.60 
   1   4  -8  405.16   18.50 
  -1  -4   8  433.26   17.10 
  -1  -4   8  387.86   19.50 
  -1  -4   8  418.76   18.00 
  -1  -4   8  428.36   26.00 
   0   4  -8   29.50    9.60 
   0   4  -8   46.00   11.50 
   0   4  -8   34.00   11.40 
   0   4  -8   41.30   12.30 
   0  -4   8   42.20   11.20 
   0  -4   8   30.80    8.30 
   0  -4   8   37.10    9.50 
   0  -4   8   29.50   11.00 
  -1   4  -8 1058.49   33.10 
  -1   4  -8 1028.10   34.40 
  -1   4  -8 1233.98   45.50 
   1  -4   8 1013.50   37.10 
   1  -4   8 1044.30   37.00 
   1  -4   8 1025.90   31.60 
   1  -4   8  960.20   32.10 
  -2   4  -8 1961.10   56.09 
  -2   4  -8 2015.10   56.59 
   2  -4   8 1973.10   55.89 
   2  -4   8 1966.90   55.59 
   2  -4   8 2053.89   54.99 
  -3   4  -8  813.02   30.90 
   3  -4   8  772.72   29.70 
   3  -4   8  867.81   30.50 
  -4   4  -8    7.90   14.60 
   4  -4   8  -18.50   13.00 
   4  -4   8    6.00   13.40 
  -5   4  -8  108.99   22.40 
   5  -4   8   40.30   16.50 
   5  -4   8  121.89   21.00 
   5   3  -8    9.10   15.50 
   5   3  -8    6.40   14.80 
  -5  -3   8    9.80   14.60 
   4   3  -8  656.53   27.30 
   4   3  -8  612.04   32.20 
  -4  -3   8  625.84   25.40 
   3   3  -8  119.39   17.20 
   3   3  -8  110.49   13.10 
   3   3  -8  100.79   12.60 
  -3  -3   8  117.59   13.50 
  -3  -3   8   84.69   10.50 
   2   3  -8 2508.25   67.39 
   2   3  -8 2452.05   65.79 
   2   3  -8 2505.35   70.99 
   2   3  -8 2500.15   67.79 
  -2  -3   8 2588.24   66.09 
  -2  -3   8 2563.14   66.59 
  -2  -3   8 2535.05   65.89 
   1   3  -8  687.43   26.30 
   1   3  -8  750.62   25.80 
   1   3  -8  748.53   25.30 
   1   3  -8  727.33   27.00 
  -1  -3   8  769.92   26.40 
  -1  -3   8  732.23   24.30 
  -1  -3   8  722.03   25.00 
  -1  -3   8  745.83   28.70 
   0   3  -8  156.58   14.20 
   0   3  -8  158.98   12.80 
   0   3  -8  139.69   11.80 
   0  -3   8  137.39   11.80 
   0  -3   8  155.38   11.70 
   0  -3   8  156.78   14.10 
   0  -3   8  148.29   14.30 
  -1   3  -8   51.09   10.90 
  -1   3  -8   66.59   11.00 
  -1   3  -8   50.09   10.20 
  -1   3  -8   58.29   11.20 
   1  -3   8   63.69   12.60 
   1  -3   8   56.89   12.00 
   1  -3   8   44.60   11.10 
   1  -3   8   53.29    9.00 
  -2   3  -8   35.20   10.50 
  -2   3  -8   35.40   11.00 
   2  -3   8   42.80    9.90 
   2  -3   8   46.10   12.50 
   2  -3   8   30.50   13.50 
   2  -3   8   43.50   11.00 
   3  -3   8 1902.41   53.79 
   3  -3   8 1925.61   54.59 
  -4   3  -8   30.80   14.00 
   4  -3   8   18.90   13.90 
   4  -3   8   45.50   14.70 
  -5   3  -8  670.93   32.70 
   5  -3   8  584.04   37.70 
   5  -3   8  663.53   31.10 
   6   2  -8  -24.20   24.80 
   6   2  -8   27.10   19.60 
   5   2  -8   -1.70   14.80 
   5   2  -8  -18.00   17.40 
   4   2  -8  370.86   26.60 
   4   2  -8  373.36   21.70 
  -4  -2   8  372.76   19.80 
   3   2  -8   11.00   10.30 
   3   2  -8    0.30    6.70 
   3   2  -8    3.20   10.00 
  -3  -2   8   -2.20    8.80 
  -3  -2   8    4.10    7.20 
  -3  -2   8   -0.20   11.60 
   2   2  -8   42.30   10.10 
   2   2  -8   56.69    8.90 
   2   2  -8   53.39   12.90 
   2   2  -8   63.29   12.90 
  -2  -2   8   49.20    9.00 
  -2  -2   8   47.50    8.90 
   1   2  -8  681.43   25.60 
   1   2  -8  629.54   26.40 
   1   2  -8  645.44   23.20 
   1   2  -8  642.44   23.90 
  -1  -2   8  664.63   23.90 
  -1  -2   8  671.63   23.00 
  -1  -2   8  657.13   22.90 
  -1  -2   8  653.23   26.50 
   0   2  -8  179.08   13.50 
   0   2  -8  192.78   14.00 
   0   2  -8  181.38   14.70 
   0   2  -8  178.68   14.30 
   0  -2   8  205.78   13.70 
   0  -2   8  189.38   13.30 
   0  -2   8  185.98   15.10 
  -1   2  -8 1189.38   35.50 
  -1   2  -8 1169.28   38.20 
  -1   2  -8 1180.08   37.30 
  -1   2  -8 1167.48   35.50 
   1  -2   8 1190.28   38.30 
   1  -2   8 1148.49   34.90 
   1  -2   8 1179.08   36.50 
  -2   2  -8   86.69   12.10 
  -2   2  -8   88.29   11.90 
   2  -2   8  116.49   12.40 
   2  -2   8  126.99   13.60 
   2  -2   8  114.79   11.80 
   2  -2   8  109.69   12.80 
  -3   2  -8   -1.60   10.60 
   3  -2   8  -11.20   12.90 
   3  -2   8   12.30   10.30 
   3  -2   8   -3.30   12.30 
  -4   2  -8 1072.39   37.10 
   4  -2   8 1072.59   36.30 
   4  -2   8 1036.60   37.40 
   4  -2   8 1050.39   42.10 
  -5   2  -8   16.10   16.50 
   5  -2   8   20.80   15.50 
   5  -2   8    3.00   17.30 
  -6   2  -8   34.60   23.60 
   6  -2   8   22.60   16.40 
   6  -2   8   27.00   19.80 
   6   1  -8  122.59   25.00 
   6   1  -8  148.39   22.00 
  -6  -1   8  114.29   23.40 
   5   1  -8   15.10   18.20 
   5   1  -8   29.70   15.20 
  -5  -1   8   49.70   18.10 
   4   1  -8 1156.08   42.60 
   4   1  -8 1120.89   38.30 
  -4  -1   8 1216.38   32.70 
   3   1  -8 1375.06   38.20 
   3   1  -8 1392.16   45.20 
   3   1  -8 1390.46   41.80 
  -3  -1   8 1414.26   39.10 
  -3  -1   8 1359.66   42.20 
   2   1  -8  262.67   14.30 
   2   1  -8  279.97   16.20 
   2   1  -8  276.07   17.50 
   2   1  -8  282.47   16.90 
  -2  -1   8  288.37   16.50 
  -2  -1   8  264.77   16.00 
  -2  -1   8  295.37   15.40 
   1   1  -8  169.18   12.90 
   1   1  -8  168.08   12.60 
   1   1  -8  153.68   14.30 
   1   1  -8  137.59   11.60 
  -1  -1   8  149.79   11.90 
  -1  -1   8  167.08   12.10 
  -1  -1   8  169.68   12.80 
   0   1  -8 2517.65   70.29 
   0   1  -8 2537.25   68.99 
   0   1  -8 2563.24   67.99 
   0  -1   8 2649.33   70.09 
   0  -1   8 2548.15   67.29 
   0  -1   8 2696.23   68.09 
   0  -1   8 2626.94   72.99 
  -1   1  -8 2813.22   74.79 
  -1   1  -8 2622.14   72.19 
  -1   1  -8 2819.12   74.79 
   1  -1   8 2760.02   73.89 
   1  -1   8 2797.02   75.39 
   1  -1   8 2677.43   74.29 
   1  -1   8 2876.11   72.09 
  -2   1  -8  209.78   15.30 
  -2   1  -8  207.28   16.50 
   2  -1   8  214.38   16.10 
   2  -1   8  217.58   17.10 
   2  -1   8  190.48   14.30 
   2  -1   8  199.58   16.90 
  -3   1  -8  680.03   26.40 
   3  -1   8  674.53   27.40 
   3  -1   8  669.93   30.30 
   3  -1   8  741.73   26.20 
  -4   1  -8  149.79   16.90 
   4  -1   8  115.79   17.10 
   4  -1   8  133.39   18.20 
   4  -1   8  109.69   14.60 
  -5   1  -8  293.87   23.50 
   5  -1   8  277.77   25.80 
   5  -1   8  305.87   23.70 
   6  -1   8  129.09   21.80 
   6   0  -8   -3.70   21.70 
   6   0  -8   45.10   19.70 
  -6   0   8   33.20   22.00 
   5   0  -8   31.40   18.00 
   5   0  -8   45.90   16.70 
  -5   0   8    8.40   15.50 
  -5   0   8   32.80    7.80 
   4   0  -8    0.90   13.60 
   4   0  -8  -17.40   11.20 
  -4   0   8   -4.60    7.60 
  -4   0   8    4.20   15.00 
   3   0  -8    6.40   10.20 
   3   0  -8    8.10   12.50 
   3   0  -8    7.90    7.90 
  -3   0   8   13.30    8.00 
   2   0  -8  441.26   17.90 
   2   0  -8  485.55   19.90 
   2   0  -8  463.75   22.70 
  -2   0   8  464.55   21.50 
  -2   0   8  475.05   19.20 
  -2   0   8  468.75   18.90 
  -2   0   8  460.95   22.90 
   1   0  -8 1176.58   36.20 
   1   0  -8 1130.79   34.20 
   1   0  -8 1125.49   34.70 
  -1   0   8 1161.28   35.10 
  -1   0   8 1184.18   34.00 
   0   0  -8  820.82   29.20 
   0   0  -8  839.42   28.00 
   0   0  -8  786.72   26.20 
   0   0   8  812.22   25.90 
   0   0   8  834.82   26.50 
   0   0   8  826.02   29.00 
   0   0   8  803.92   28.00 
  -1   0  -8  821.42   31.20 
  -1   0  -8  772.92   25.80 
  -1   0  -8  783.72   28.40 
   1   0   8  802.32   28.60 
   1   0   8  761.62   28.00 
   1   0   8  750.22   25.30 
  -2   0  -8   -0.10   10.00 
  -2   0  -8   10.60    9.00 
   2   0   8    9.70    8.40 
   2   0   8   -0.90    8.20 
  -3   0  -8  304.97   18.10 
   3   0   8  342.17   20.60 
   3   0   8  322.37   18.20 
   3   0   8  293.87   21.30 
   4   0   8   49.90   17.70 
   4   0   8  105.29   19.40 
   4   0   8   75.59   13.40 
  -5   0  -8  322.07   24.50 
   5   0   8  321.67   25.80 
   5   0   8  323.97   23.20 
  -6   0  -8   50.09   20.00 
   6  -1  -8    9.70   21.30 
   6  -1  -8   52.39   19.80 
  -6   1   8   55.29   19.40 
  -6   1   8   35.40   10.50 
   5  -1  -8  -12.70   16.50 
   5  -1  -8    6.60   14.90 
  -5   1   8   -5.30   14.50 
  -5   1   8    3.00    9.80 
   4  -1  -8   10.40   14.20 
   4  -1  -8    3.40   12.00 
  -4   1   8  -11.10   13.80 
   3  -1  -8  313.97   18.50 
   3  -1  -8  307.27   16.00 
   3  -1  -8  318.57   18.50 
  -3   1   8  326.27   20.00 
  -3   1   8  322.87   18.90 
   2  -1  -8  218.98   14.70 
   2  -1  -8  202.38   16.20 
   2  -1  -8  201.68   14.80 
  -2   1   8  200.48   15.40 
  -2   1   8  197.78   15.00 
  -2   1   8  212.88   13.90 
   1  -1  -8   20.20    9.00 
   1  -1  -8   25.70   10.50 
   1  -1  -8   24.90    8.40 
  -1   1   8   -3.90    9.80 
  -1   1   8   29.60    8.50 
  -1   1   8   31.30    7.80 
   0  -1  -8    1.40    9.00 
   0  -1  -8   -4.40    9.00 
   0  -1  -8    3.10    7.30 
   0  -1  -8    8.40    8.50 
   0   1   8    7.30    6.70 
   0   1   8    6.40    8.60 
  -1  -1  -8  321.77   18.40 
  -1  -1  -8  333.97   15.60 
  -1  -1  -8  293.47   16.10 
   1   1   8  338.17   16.70 
   1   1   8  314.37   15.20 
  -2  -1  -8  177.98   14.20 
  -2  -1  -8  202.78   14.70 
   2   1   8  211.68   13.90 
   2   1   8  202.48   16.30 
   2   1   8  205.78   17.30 
  -3  -1  -8   10.60   10.90 
   3   1   8   26.50   12.30 
   3   1   8    5.40    9.70 
   3   1   8    7.00    9.60 
  -4  -1  -8   40.30   12.60 
   4   1   8   24.90   11.90 
   4   1   8   26.00   15.00 
  -5  -1  -8   -7.70   15.80 
   5   1   8   -0.10   14.00 
   5   1   8   28.00   17.80 
  -6  -1  -8  216.98   22.80 
   6   1   8  246.08   27.10 
   6  -2  -8   36.80   20.30 
   6  -2  -8   40.90   23.00 
  -6   2   8   50.19   14.50 
  -6   2   8   51.19   22.50 
   5  -2  -8   10.40   15.20 
   5  -2  -8   -8.60   17.00 
  -5   2   8   -0.10   11.40 
  -5   2   8    9.20   16.70 
   4  -2  -8  134.79   15.50 
   4  -2  -8  163.18   18.00 
  -4   2   8  144.19   13.20 
  -4   2   8  129.69   15.20 
   3  -2  -8   -4.40    9.20 
   3  -2  -8   12.60   10.30 
   3  -2  -8   11.50   11.90 
  -3   2   8   -8.80    8.20 
  -3   2   8   -8.90   13.70 
  -3   2   8   -3.40   10.60 
   2  -2  -8  629.14   24.40 
   2  -2  -8  646.54   24.30 
   2  -2  -8  665.33   24.00 
   2  -2  -8  682.63   26.80 
  -2   2   8  646.54   24.70 
  -2   2   8  650.83   23.80 
  -2   2   8  636.54   24.10 
   1  -2  -8   19.10    9.20 
   1  -2  -8   20.10   10.20 
   1  -2  -8   28.30    8.40 
  -1   2   8   14.70   10.40 
  -1   2   8   26.10    7.90 
  -1   2   8   14.30    8.80 
   0  -2  -8 3074.59   76.99 
   0  -2  -8 2884.31   78.19 
   0  -2  -8 3045.00   76.79 
   0  -2  -8 2922.21   79.19 
   0   2   8 2840.62   76.39 
   0   2   8 3055.39   79.09 
  -1  -2  -8   71.69   10.40 
  -1  -2  -8   58.59   11.70 
  -1  -2  -8   68.49    9.90 
   1   2   8   79.49   11.60 
   1   2   8   40.70   10.40 
   1   2   8   51.29    8.50 
  -2  -2  -8  734.63   24.60 
  -2  -2  -8  717.63   24.30 
   2   2   8  734.03   25.30 
   2   2   8  689.13   26.30 
   2   2   8  690.13   28.30 
   2   2   8  630.34   24.80 
  -3  -2  -8   13.70   10.80 
  -3  -2  -8   37.40   10.00 
   3   2   8   17.80    9.80 
   3   2   8   14.60   10.00 
  -4  -2  -8  196.58   16.00 
   4   2   8  183.48   15.70 
   4   2   8  189.98   18.60 
  -5  -2  -8  135.59   16.80 
   5   2   8  144.09   17.00 
   5   2   8  128.49   19.70 
  -6  -2  -8   40.80   20.70 
   6   2   8   33.00   21.40 
   5  -3  -8   10.20   15.80 
  -5   3   8   26.30   13.60 
  -5   3   8    8.20   16.00 
   4  -3  -8  148.89   16.30 
   4  -3  -8  169.78   17.90 
  -4   3   8  117.99   14.00 
  -4   3   8  152.98   16.40 
   3  -3  -8  -12.00   10.20 
   3  -3  -8    0.70   10.30 
   3  -3  -8   17.00   11.20 
  -3   3   8    4.10   10.40 
  -3   3   8    1.50   13.40 
  -3   3   8   -2.80   11.40 
   2  -3  -8  257.87   18.60 
   2  -3  -8  273.07   17.00 
   2  -3  -8  275.67   17.60 
  -2   3   8  262.77   19.40 
  -2   3   8  274.47   16.70 
  -2   3   8  269.87   16.70 
   1  -3  -8  364.16   19.20 
   1  -3  -8  354.06   19.80 
   1  -3  -8  344.87   17.60 
  -1   3   8  345.67   19.00 
  -1   3   8  370.06   17.90 
  -1   3   8  335.37   18.20 
   0  -3  -8   35.20    8.80 
   0  -3  -8   17.40    9.70 
   0  -3  -8   40.70    8.30 
   0  -3  -8   29.60    8.70 
   0   3   8   31.70   10.30 
   0   3   8   23.30    8.40 
   0   3   8   31.60   11.70 
   0   3   8   10.80    9.50 
  -1  -3  -8  482.75   18.20 
  -1  -3  -8  454.65   18.70 
   1   3   8  464.25   20.20 
   1   3   8  463.65   21.00 
   1   3   8  473.05   18.40 
  -2  -3  -8   19.80    8.40 
  -2  -3  -8   25.50   12.20 
   2   3   8   26.80   12.70 
   2   3   8   22.90    9.30 
   2   3   8   26.10    9.60 
   2   3   8   27.20   10.30 
  -3  -3  -8   19.50    9.30 
  -3  -3  -8   23.60   10.60 
   3   3   8    2.60    9.50 
   3   3   8    3.60   11.70 
  -4  -3  -8   46.70   13.20 
   4   3   8   41.60   14.10 
   4   3   8   47.90   15.60 
   5   3   8   46.90   16.60 
   5   3   8   42.40   17.70 
  -6  -3  -8  104.19   21.20 
   6   3   8  138.09   24.00 
   5  -4  -8    3.60   16.10 
   5  -4  -8   10.00   15.90 
  -5   4   8   -2.00   16.40 
  -5   4   8   -2.10   15.10 
   4  -4  -8  481.45   25.90 
   4  -4  -8  508.55   25.10 
  -4   4   8  461.55   25.20 
  -4   4   8  464.75   24.00 
   3  -4  -8  -11.00   11.90 
   3  -4  -8    5.60   11.80 
  -3   4   8   -0.80   10.90 
  -3   4   8    4.20   13.10 
  -3   4   8  -12.70   11.00 
   2  -4  -8  376.76   20.40 
   2  -4  -8  363.06   17.90 
   2  -4  -8  413.16   19.20 
   2  -4  -8  333.77   20.50 
  -2   4   8  337.87   18.80 
  -2   4   8  370.86   20.70 
  -2   4   8  348.27   21.60 
   1  -4  -8  638.04   22.80 
   1  -4  -8  600.64   22.20 
   1  -4  -8  624.44   24.80 
   1  -4  -8  594.74   25.70 
  -1   4   8  642.74   23.50 
  -1   4   8  615.24   26.20 
  -1   4   8  634.54   25.20 
  -1   4   8  577.04   22.80 
   0  -4  -8 1617.64   47.70 
   0  -4  -8 1550.54   46.30 
   0  -4  -8 1582.34   43.00 
   0  -4  -8 1561.84   43.50 
   0   4   8 1529.55   43.90 
   0   4   8 1546.75   47.20 
   0   4   8 1553.64   44.20 
   0   4   8 1577.74   46.90 
  -1  -4  -8 3673.83   93.19 
  -1  -4  -8 3741.43   93.39 
   1   4   8 3574.34   97.59 
   1   4   8 3700.33   94.19 
   1   4   8 3783.12   94.69 
   1   4   8 3685.53   97.29 
  -2  -4  -8  160.78   13.00 
  -2  -4  -8  163.28   12.00 
   2   4   8  141.89   11.90 
   2   4   8  128.79   14.80 
   2   4   8  135.69   13.00 
  -3  -4  -8 1143.59   35.10 
   3   4   8 1155.18   40.20 
   3   4   8 1153.98   35.90 
  -4  -4  -8  193.88   16.90 
  -4  -4  -8  164.88   14.60 
   4   4   8  222.48   19.30 
   4   4   8  213.88   20.50 
  -5  -4  -8    0.20   13.90 
   5   4   8   -1.40   15.90 
   5   4   8    9.60   17.50 
  -6  -4  -8   21.80   18.80 
   6   4   8   30.90   21.80 
   5  -5  -8   89.59   18.60 
   5  -5  -8   66.99   18.50 
  -5   5   8   94.59   19.70 
  -5   5   8   61.09   18.90 
   4  -5  -8  102.99   16.40 
   4  -5  -8  113.69   15.90 
  -4   5   8  124.39   17.50 
  -4   5   8   99.69   16.30 
   3  -5  -8  262.87   20.20 
   3  -5  -8  248.08   18.90 
  -3   5   8  284.67   20.80 
  -3   5   8  216.98   19.70 
  -3   5   8  246.88   18.90 
   2  -5  -8   52.89   11.00 
   2  -5  -8   56.29   12.80 
   2  -5  -8   43.50   10.80 
  -2   5   8   57.29   12.00 
  -2   5   8   25.20   13.30 
  -2   5   8   59.69   12.50 
   1  -5  -8 1550.84   43.80 
   1  -5  -8 1636.34   47.90 
   1  -5  -8 1584.34   43.60 
  -1   5   8 1568.04   47.40 
  -1   5   8 1574.64   45.00 
  -1   5   8 1479.15   47.20 
  -1   5   8 1521.05   44.90 
   0  -5  -8  182.18   18.20 
   0  -5  -8  193.88   12.50 
   0  -5  -8  175.98   12.60 
   0   5   8  169.98   14.00 
   0   5   8  180.18   13.00 
   0   5   8  207.48   16.60 
   0   5   8  184.78   15.60 
  -1  -5  -8  326.97   15.90 
   1   5   8  310.57   16.90 
   1   5   8  310.07   20.10 
   1   5   8  306.87   15.50 
  -2  -5  -8  223.98   16.00 
   2   5   8  219.28   16.10 
   2   5   8  212.98   14.30 
   2   5   8  229.68   18.10 
  -3  -5  -8   75.69   12.90 
  -3  -5  -8  103.09   11.50 
   3   5   8   90.29   15.10 
   3   5   8   99.09   13.10 
  -4  -5  -8  140.59   13.70 
   4   5   8  131.49   17.00 
  -5  -5  -8  133.29   15.80 
   5   5   8   91.89   16.60 
   5   5   8   98.29   20.60 
   6   5   8   11.50   22.30 
   6   5   8    3.30   24.50 
   5  -6  -8   82.49   18.70 
   5  -6  -8    5.40   20.20 
  -5   6   8   22.70   24.20 
  -5   6   8   15.80   19.20 
   4  -6  -8    1.10   14.20 
   4  -6  -8   11.10   14.00 
  -4   6   8   13.50   15.20 
  -4   6   8    4.00   16.10 
   3  -6  -8  193.78   17.70 
   3  -6  -8  222.18   16.70 
  -3   6   8  177.58   19.20 
  -3   6   8  205.28   17.50 
   2  -6  -8  246.78   17.20 
   2  -6  -8  236.88   23.10 
   2  -6  -8  249.38   19.60 
  -2   6   8  263.07   20.20 
  -2   6   8  253.07   19.90 
  -2   6   8  275.47   21.50 
   1  -6  -8    1.90    8.70 
   1  -6  -8   -3.30    9.20 
  -1   6   8   -4.10    9.70 
  -1   6   8   19.20   12.00 
  -1   6   8    1.60   12.10 
  -1   6   8  -16.10   13.00 
   0  -6  -8 1186.18   34.30 
   0  -6  -8 1223.18   34.10 
   0   6   8 1186.28   40.30 
   0   6   8 1245.88   36.70 
  -1  -6  -8  301.67   15.10 
  -1  -6  -8  306.17   14.00 
   1   6   8  284.57   18.70 
   1   6   8  296.47   16.70 
   1   6   8  337.97   21.50 
  -2  -6  -8  248.68   14.50 
  -2  -6  -8  245.38   13.60 
   2   6   8  216.28   14.80 
   2   6   8  212.88   18.50 
   2   6   8  229.98   17.30 
  -3  -6  -8  369.56   17.60 
   3   6   8  343.07   23.50 
   3   6   8  351.06   20.60 
  -4  -6  -8  -11.50   11.40 
   4   6   8   -2.60   13.00 
   4   6   8   11.60   16.10 
   5   6   8  707.03   32.20 
   5   6   8  800.82   38.10 
   4  -7  -8   29.20   15.60 
   4  -7  -8    7.10   19.30 
  -4   7   8   24.20   18.70 
  -4   7   8   21.10   16.50 
   3  -7  -8   81.89   14.10 
  -3   7   8  100.49   16.90 
  -3   7   8   68.09   20.70 
  -3   7   8  102.59   18.00 
   2  -7  -8  254.07   17.40 
  -2   7   8  264.37   18.80 
  -2   7   8  206.28   19.50 
  -2   7   8  268.47   21.30 
   1  -7  -8  333.37   17.40 
  -1   7   8  294.17   20.30 
  -1   7   8  333.77   35.50 
   0  -7  -8   71.49    7.80 
   0   7   8   46.90   12.70 
   0   7   8   74.99   12.30 
  -1  -7  -8    2.60    5.40 
  -1  -7  -8   -2.30    5.10 
   1   7   8   -1.80   12.20 
   1   7   8   -4.40   11.10 
   1   7   8    1.80    9.30 
  -2  -7  -8   58.49    3.50 
  -2  -7  -8   75.59    3.70 
   2   7   8  106.69   15.90 
   2   7   8   93.89   11.50 
   2   7   8   87.89   13.70 
   3   7   8  418.06   26.70 
   3   7   8  391.76   21.70 
   4   7   8  478.85   31.30 
   4   7   8  395.46   24.90 
   5   7   8   29.10   17.70 
   5   7   8   28.60   22.40 
   4  -8  -8  158.98   19.80 
  -4   8   8  130.89   20.90 
  -4   8   8  130.19   24.40 
   3  -8  -8    6.80   12.70 
   3  -8  -8   13.30   16.20 
  -3   8   8   12.00   18.30 
  -3   8   8    5.90   14.40 
   2  -8  -8  138.69   13.10 
  -2   8   8  186.48   19.70 
  -2   8   8  185.88   20.80 
   1  -8  -8  521.05   17.40 
  -1   8   8  510.55   29.00 
  -1   8   8  515.05   24.40 
   0   8   8  335.27   23.50 
   0   8   8  268.07   21.30 
   1   8   8   40.70   10.30 
   1   8   8   31.80   13.10 
   1   8   8   40.60   12.40 
   2   8   8   16.80   15.60 
   2   8   8   15.20   10.70 
   3   8   8  162.88   20.40 
   3   8   8  196.88   16.30 
   4   8   8   -6.30   18.40 
   4   8   8    4.00   15.00 
   5   8   8  285.17   28.40 
   5   8   8  277.67   24.20 
   3  -9  -8    8.50   16.60 
   3  -9  -8   31.30   20.50 
  -3   9   8   40.30   16.70 
  -3   9   8   13.40   20.70 
   2  -9  -8    0.70   11.30 
  -2   9   8   20.00   13.90 
  -2   9   8    6.20   18.20 
  -1   9   8   51.89   16.70 
  -1   9   8   35.50   14.40 
   0   9   8   48.90   17.30 
   1   9   8  203.58   20.50 
   1   9   8  202.08   15.00 
   2   9   8   11.50   11.20 
   2   9   8   -1.00   17.00 
   3   9   8   41.50   13.70 
   3   9   8   79.49   20.20 
   4   9   8    6.20   16.20 
   4   9   8    3.20   21.40 
  -2  10   8  293.37   27.20 
  -2  10   8  261.37   22.20 
  -1  10   8 1122.49   46.20 
   0  10   8   11.90   18.50 
   1  10   8  154.58   14.90 
   1  10   8  184.88   23.20 
   2  10   8  337.37   27.20 
   2  10   8  319.47   20.90 
   3  10   8  318.97   22.60 
   3  10   8  293.17   27.40 
  -1  11   8   91.69   19.80 
  -1  11   8  133.49   25.50 
   1  11   8   86.19   22.60 
   1  11   8   69.69   15.10 
   2  11   8    3.00   14.50 
   2  11   8   -1.40   21.70 
   2   9  -9  164.78   27.80 
   1   9  -9   -3.80   20.70 
   1   9  -9   29.90   17.70 
   0   9  -9    0.60   17.80 
   0   9  -9   -1.90   20.80 
  -1   9  -9  141.49   21.10 
  -1   9  -9  189.48   22.20 
   3   8  -9  127.39   20.60 
   2   8  -9  -11.00   15.30 
   2   8  -9  -25.10   19.20 
   1   8  -9  248.98   20.20 
   1   8  -9  219.28   23.40 
   0   8  -9   33.80   16.10 
   0   8  -9   68.59   22.50 
  -1   8  -9   53.29   16.80 
  -1   8  -9   34.60   17.00 
  -2   8  -9    2.00   18.70 
  -2   8  -9   31.30   16.40 
   2  -8   9   11.00   14.40 
   2  -8   9   19.40   22.80 
   4   7  -9   13.40   19.90 
   4   7  -9  -21.30   22.00 
   3   7  -9   20.70   15.10 
   3   7  -9    6.60   20.30 
   3   7  -9   17.30   13.90 
   2   7  -9  312.97   23.20 
   2   7  -9  325.97   25.20 
   2   7  -9  371.46   24.60 
   1   7  -9  647.84   32.60 
   0   7  -9   60.49   15.50 
   0   7  -9   72.89   17.60 
   0  -7   9   36.60    6.40 
  -1   7  -9  223.18   19.20 
  -1   7  -9  287.67   23.80 
   1  -7   9  215.88   17.10 
  -2   7  -9  168.78   18.80 
  -2   7  -9  182.78   18.20 
   2  -7   9  169.98   19.30 
   2  -7   9  141.49   14.20 
   2  -7   9  180.68   24.10 
  -3   7  -9   43.00   20.30 
   3  -7   9   -1.30   15.70 
   4   6  -9   24.20   18.30 
   4   6  -9  -23.30   23.80 
  -4  -6   9    2.60    9.20 
   3   6  -9   80.59   21.40 
   3   6  -9   69.69   16.60 
   3   6  -9   82.89   12.50 
  -3  -6   9   69.39    8.60 
   2   6  -9  424.56   29.40 
  -2  -6   9  468.75   17.10 
   1   6  -9  172.08   16.50 
  -1  -6   9  191.98   12.90 
  -1  -6   9  194.58   16.30 
   0   6  -9   87.09   13.40 
   0   6  -9   97.79   16.20 
   0  -6   9   50.19   10.90 
  -1   6  -9   49.99   14.70 
  -1   6  -9   61.29   15.10 
   1  -6   9   35.10   12.80 
   1  -6   9   29.80   10.50 
  -2   6  -9  222.68   18.00 
  -2   6  -9  203.98   18.30 
   2  -6   9  157.78   17.90 
   2  -6   9  238.78   18.90 
  -3   6  -9  131.19   18.70 
   3  -6   9  137.29   24.90 
   3  -6   9  125.59   16.50 
  -4   6  -9  -17.90   20.30 
   4  -6   9   -6.80   18.80 
   5   5  -9  437.36   35.20 
   4   5  -9   28.70   17.60 
   4   5  -9   25.80   19.40 
  -4  -5   9   23.80   12.30 
   3   5  -9   15.00   13.60 
   3   5  -9  -16.40   13.80 
   3   5  -9    8.70   10.00 
  -3  -5   9    3.30    9.90 
  -3  -5   9  -12.50   11.80 
   2   5  -9   27.10   12.80 
   2   5  -9    9.80   11.60 
   2   5  -9   18.30   12.40 
  -2  -5   9   13.70   10.70 
  -2  -5   9   10.90    9.40 
   1   5  -9  806.12   29.90 
   1   5  -9  699.53   31.40 
   1   5  -9  764.32   32.50 
  -1  -5   9  782.52   26.90 
  -1  -5   9  762.82   25.50 
   0   5  -9 1576.04   46.30 
   0   5  -9 1564.74   49.00 
   0  -5   9 1554.14   43.70 
   0  -5   9 1563.74   44.20 
  -1   5  -9  376.36   22.40 
  -1   5  -9  378.56   21.00 
   1  -5   9  371.86   23.00 
  -2   5  -9  125.49   15.90 
  -2   5  -9  133.79   16.90 
   2  -5   9  117.69   14.00 
   2  -5   9  107.99   15.70 
  -3   5  -9  109.99   17.10 
   3  -5   9   84.09   17.80 
   3  -5   9  103.29   15.30 
  -4   5  -9   35.90   17.80 
   4  -5   9   24.30   15.50 
   4  -5   9   -7.40   16.10 
   5   4  -9  292.67   23.90 
   5   4  -9  235.08   33.70 
  -5  -4   9  247.28   20.20 
   4   4  -9   87.49   16.10 
   4   4  -9   77.69   21.10 
  -4  -4   9  103.59   14.20 
   3   4  -9   -0.50   12.30 
   3   4  -9    1.00    8.80 
   3   4  -9    4.40   16.10 
  -3  -4   9    2.70   10.70 
  -3  -4   9   16.60   12.80 
   2   4  -9  105.89   13.40 
   2   4  -9  117.39   13.10 
  -2  -4   9   85.49   10.80 
  -2  -4   9  109.79   21.40 
   1   4  -9 3443.16   95.09 
   1   4  -9 3423.76   92.29 
   1   4  -9 3523.05   91.69 
  -1  -4   9 3743.93   93.99 
  -1  -4   9 3523.75   89.79 
  -1  -4   9 3469.75   89.89 
   0   4  -9 2441.86   66.39 
   0   4  -9 2424.76   72.69 
   0   4  -9 2440.66   68.89 
   0  -4   9 2367.36   64.49 
   0  -4   9 2564.34   69.89 
  -1   4  -9    2.10   11.80 
  -1   4  -9    7.80   12.10 
   1  -4   9   -8.20   12.30 
   1  -4   9    6.50   10.50 
   1  -4   9  -12.70   13.10 
   1  -4   9   -8.00   10.00 
  -2   4  -9   45.90   14.80 
  -2   4  -9   50.99   13.00 
   2  -4   9   32.20   11.80 
   2  -4   9   31.80   12.70 
   2  -4   9   28.70   13.20 
  -3   4  -9   14.20   13.80 
   3  -4   9  -18.70   13.90 
   3  -4   9    0.70   14.80 
  -4   4  -9   21.50   16.70 
   4  -4   9   30.90   15.00 
   4  -4   9   -0.10   16.30 
  -5   4  -9  -11.20   20.10 
   5  -4   9   -5.90   20.10 
   5   3  -9  -19.00   18.90 
   5   3  -9  -14.40   18.10 
  -5  -3   9   13.20   15.70 
   4   3  -9   63.39   16.70 
   4   3  -9   75.49   19.80 
  -4  -3   9   68.59   14.00 
   3   3  -9  760.82   33.90 
   3   3  -9  674.43   32.70 
   3   3  -9  737.93   24.60 
  -3  -3   9  764.02   27.30 
  -3  -3   9  758.52   29.30 
  -3  -3   9  734.33   25.00 
   2   3  -9  564.54   25.60 
   2   3  -9  599.94   24.20 
   2   3  -9  554.64   22.80 
  -2  -3   9  555.44   24.50 
  -2  -3   9  594.44   23.00 
  -2  -3   9  558.04   23.10 
   1   3  -9  977.10   32.40 
   1   3  -9  982.50   34.50 
   1   3  -9 1037.70   36.60 
  -1  -3   9  992.90   31.50 
  -1  -3   9  990.40   33.50 
  -1  -3   9 1002.10   31.50 
   0   3  -9  518.05   22.10 
   0   3  -9  541.15   25.50 
   0   3  -9  526.05   25.30 
   0  -3   9  519.55   24.80 
   0  -3   9  563.94   21.80 
   0  -3   9  525.15   21.80 
   0  -3   9  547.45   25.90 
  -1   3  -9  440.26   22.70 
  -1   3  -9  446.96   21.20 
   1  -3   9  459.75   23.50 
   1  -3   9  455.75   21.00 
   1  -3   9  422.36   24.60 
   1  -3   9  454.15   21.00 
  -2   3  -9   53.49   12.90 
  -2   3  -9   62.69   12.90 
   2  -3   9   64.79   13.80 
   2  -3   9   69.99   13.30 
   2  -3   9   83.69   12.70 
  -3   3  -9   74.29   15.90 
   3  -3   9  110.89   15.60 
   3  -3   9   62.59   15.60 
   3  -3   9  113.69   19.10 
  -4   3  -9   38.60   16.00 
   4  -3   9    0.00   17.10 
   4  -3   9   37.70   15.70 
   5  -3   9   25.90   25.00 
   5  -3   9   48.30   18.20 
   5   2  -9    3.30   18.40 
   5   2  -9  -32.20   19.30 
  -5  -2   9   -8.50   16.40 
   4   2  -9   73.79   14.90 
   4   2  -9   40.20   17.90 
  -4  -2   9   56.09   13.70 
   3   2  -9  897.31   28.50 
   3   2  -9  891.91   34.30 
  -3  -2   9  947.51   29.50 
  -3  -2   9  952.60   30.90 
   2   2  -9   92.49   15.80 
   2   2  -9   81.79   11.30 
   2   2  -9   86.79   12.20 
  -2  -2   9   99.09   11.60 
  -2  -2   9  101.49   11.20 
  -2  -2   9  101.69   13.10 
   1   2  -9  116.49   15.20 
   1   2  -9  114.59   12.20 
   1   2  -9  111.59   12.70 
  -1  -2   9   98.89   12.30 
  -1  -2   9  119.69   12.90 
  -1  -2   9  127.79   12.20 
   0   2  -9 1688.73   48.40 
   0   2  -9 1700.13   50.29 
   0   2  -9 1661.93   51.09 
   0  -2   9 1663.83   47.70 
   0  -2   9 1731.93   50.89 
   0  -2   9 1669.43   50.89 
   0  -2   9 1818.82   47.70 
  -1   2  -9 1215.48   37.90 
  -1   2  -9 1255.17   40.30 
   1  -2   9 1225.48   37.50 
   1  -2   9 1282.17   41.30 
   1  -2   9 1210.48   39.50 
   1  -2   9 1192.28   36.70 
  -2   2  -9 3736.43   99.79 
  -2   2  -9 3757.02   98.29 
   2  -2   9 3814.32   97.59 
   2  -2   9 3782.12   99.09 
   2  -2   9 3784.72  102.49 
  -3   2  -9   48.20   13.20 
   3  -2   9   24.40   13.10 
   3  -2   9   21.80   13.90 
   3  -2   9    8.00   11.90 
  -4   2  -9  422.16   25.40 
   4  -2   9  397.56   33.20 
   4  -2   9  432.86   31.00 
   4  -2   9  356.66   23.50 
  -5   2  -9  102.89   20.40 
   5  -2   9  128.79   19.30 
   5   1  -9   64.69   17.60 
   5   1  -9   22.60   20.60 
   4   1  -9  362.16   27.40 
   4   1  -9  346.57   25.00 
  -4  -1   9  332.87   16.50 
   3   1  -9   73.59   10.50 
   3   1  -9   82.99   18.20 
  -3  -1   9   71.49   11.70 
  -3  -1   9   83.19   10.70 
   2   1  -9  840.72   31.50 
   2   1  -9  842.22   29.80 
   2   1  -9  839.52   28.70 
  -2  -1   9  902.71   30.00 
  -2  -1   9  925.61   30.20 
  -2  -1   9  850.51   29.40 
   1   1  -9   -2.00   11.30 
   1   1  -9  -16.70    8.80 
   1   1  -9    5.10   10.20 
  -1  -1   9    8.80    9.20 
  -1  -1   9  -13.80   11.10 
  -1  -1   9   -2.40    8.30 
   0   1  -9  341.97   19.50 
   0   1  -9  270.37   19.90 
   0   1  -9  322.77   17.00 
   0  -1   9  301.77   18.60 
   0  -1   9  301.27   20.80 
   0  -1   9  296.87   18.80 
   0  -1   9  310.57   17.40 
  -1   1  -9 1397.96   44.60 
  -1   1  -9 1410.36   44.10 
  -1   1  -9 1441.76   41.90 
   1  -1   9 1440.46   41.80 
   1  -1   9 1399.86   44.80 
   1  -1   9 1393.46   40.90 
   1  -1   9 1371.56   43.80 
  -2   1  -9   93.39   12.70 
  -2   1  -9   71.89   13.30 
   2  -1   9   69.99   15.00 
   2  -1   9   95.79   13.10 
   3  -1   9   46.40   21.30 
   3  -1   9   22.70   12.00 
   3  -1   9   33.50   14.50 
  -4   1  -9  264.27   21.20 
   4  -1   9  285.57   24.60 
   4  -1   9  270.87   21.30 
  -5   1  -9  170.78   22.70 
   5  -1   9  136.19   23.90 
   5  -1   9  153.08   19.40 
   5   0  -9  375.56   27.00 
   5   0  -9  329.77   27.60 
  -5   0   9  385.56   17.90 
  -5   0   9  448.56   32.50 
   4   0  -9  245.08   19.10 
   4   0  -9  242.58   21.30 
  -4   0   9  243.58   16.80 
   3   0  -9   42.30   15.10 
   3   0  -9   27.80    9.70 
  -3   0   9   60.29   10.60 
   2   0  -9  320.27   17.90 
   2   0  -9  281.87   17.90 
   2   0  -9  338.37   19.10 
  -2   0   9  313.27   17.10 
  -2   0   9  306.07   17.80 
   1   0  -9   62.79   13.10 
   1   0  -9   61.39   11.20 
   1   0  -9   51.99   10.30 
  -1   0   9   63.49   10.00 
  -1   0   9   83.79   12.10 
  -1   0   9   80.99   11.90 
   0   0  -9  204.88   14.50 
   0   0  -9  190.48   16.20 
   0   0  -9  208.48   16.70 
   0   0   9  180.08   13.90 
   0   0   9  202.68   15.30 
   0   0   9  215.28   15.70 
   0   0   9  183.28   16.50 
  -1   0  -9  528.85   24.90 
  -1   0  -9  550.24   22.80 
  -1   0  -9  524.25   22.50 
   1   0   9  514.45   22.00 
   1   0   9  542.55   25.20 
   1   0   9  495.55   20.70 
   1   0   9  528.85   24.80 
  -2   0  -9 1210.98   37.80 
  -2   0  -9 1206.58   40.50 
   2   0   9 1244.08   41.80 
   2   0   9 1194.88   38.70 
   2   0   9 1242.38   37.50 
  -3   0  -9   99.69   14.80 
   3   0   9   75.49   15.60 
   3   0   9  102.39   13.10 
  -4   0  -9   26.50   13.60 
   4   0   9    8.40   16.20 
   4   0   9  -13.90   12.20 
  -5   0  -9   22.20   16.80 
   5   0   9    9.20   20.20 
   5   0   9   15.20   15.50 
   5  -1  -9   45.10   19.90 
   5  -1  -9   37.00   18.80 
  -5   1   9   33.00   19.90 
   4  -1  -9   23.80   13.70 
   4  -1  -9    0.80   14.90 
  -4   1   9   11.60   14.20 
  -4   1   9   11.20   10.80 
   3  -1  -9  647.84   25.00 
   3  -1  -9  710.23   29.40 
   3  -1  -9  617.64   29.90 
  -3   1   9  650.93   25.40 
   2  -1  -9  156.28   16.40 
   2  -1  -9  158.08   13.20 
   2  -1  -9  157.78   13.90 
  -2   1   9  176.08   14.50 
  -2   1   9  162.38   13.30 
   1  -1  -9  787.42   27.20 
   1  -1  -9  808.72   30.90 
   1  -1  -9  770.42   28.00 
  -1   1   9  807.72   28.80 
  -1   1   9  786.62   28.30 
  -1   1   9  794.02   26.70 
   0  -1  -9  529.95   22.40 
   0  -1  -9  548.35   23.30 
   0  -1  -9  543.55   21.30 
   0  -1  -9  500.75   22.20 
   0   1   9  517.45   20.50 
   0   1   9  503.95   22.90 
  -1  -1  -9 2805.92   76.39 
  -1  -1  -9 2882.11   76.89 
  -1  -1  -9 2817.42   73.89 
   1   1   9 2860.61   73.79 
   1   1   9 2711.93   75.69 
   1   1   9 2748.63   76.39 
  -2  -1  -9  689.03   25.40 
   2   1   9  660.23   26.80 
   2   1   9  649.43   24.60 
   2   1   9  629.04   28.70 
  -3  -1  -9  158.88   15.70 
   3   1   9  151.28   18.00 
   3   1   9  155.48   14.50 
  -4  -1  -9  696.93   29.00 
   4   1   9  704.63   34.00 
   4   1   9  626.34   29.70 
  -5  -1  -9  268.67   21.60 
   5   1   9  222.38   24.80 
   5   1   9  212.08   20.60 
   6   1   9   19.60   23.90 
   5  -2  -9  228.58   24.10 
   5  -2  -9  246.98   22.10 
  -5   2   9  268.77   21.70 
  -5   2   9  260.87   22.50 
   4  -2  -9  397.76   24.00 
   4  -2  -9  389.56   26.80 
  -4   2   9  376.26   21.30 
  -4   2   9  344.27   24.40 
   3  -2  -9  358.76   23.40 
   3  -2  -9  421.46   23.80 
   3  -2  -9  300.97   22.90 
  -3   2   9  344.17   19.10 
   2  -2  -9  689.13   26.20 
   2  -2  -9  689.83   26.00 
   2  -2  -9  708.93   29.40 
  -2   2   9  690.93   27.00 
   1  -2  -9   90.39   13.70 
   1  -2  -9   64.69   10.70 
   1  -2  -9   77.59   13.40 
   1  -2  -9   94.99   12.60 
  -1   2   9   77.49   10.50 
  -1   2   9   76.49   12.10 
  -1   2   9  108.49   12.00 
   0  -2  -9   79.79   13.10 
   0  -2  -9   51.39    9.80 
   0  -2  -9   72.99   12.80 
   0  -2  -9   61.99   11.40 
   0   2   9   69.29    9.70 
   0   2   9   76.79   12.40 
  -1  -2  -9  556.84   22.90 
  -1  -2  -9  599.84   22.10 
  -1  -2  -9  543.95   25.00 
  -1  -2  -9  566.74   25.80 
   1   2   9  588.94   25.60 
   1   2   9  535.35   26.10 
   1   2   9  561.04   22.80 
   1   2   9  588.04   21.90 
  -2  -2  -9  724.23   26.70 
   2   2   9  803.22   29.50 
   2   2   9  744.13   26.70 
  -3  -2  -9  109.79   13.30 
   3   2   9  122.89   13.40 
   3   2   9   98.09   16.60 
   4   2   9  174.48   20.30 
   4   2   9  162.78   16.80 
  -5  -2  -9  103.79   19.30 
   5   2   9   84.79   21.00 
   5   2   9   60.39   16.50 
   6   2   9   79.39   26.50 
   5  -3  -9    9.50   18.30 
   5  -3  -9    4.90   17.30 
  -5   3   9   23.90   15.60 
  -5   3   9   38.20   19.90 
   4  -3  -9   70.19   15.50 
  -4   3   9   57.29   13.50 
  -4   3   9   77.39   15.50 
   3  -3  -9   -2.80   12.40 
   3  -3  -9    0.40   13.20 
   3  -3  -9   15.80   13.60 
  -3   3   9    0.70   11.70 
  -3   3   9    0.90   12.40 
   2  -3  -9  355.06   20.60 
   2  -3  -9  339.07   22.30 
   2  -3  -9  343.57   20.10 
  -2   3   9  348.47   20.40 
  -2   3   9  357.76   20.10 
   1  -3  -9    5.20    9.40 
   1  -3  -9   -2.50   10.60 
   1  -3  -9   21.70   11.60 
   1  -3  -9   14.10   11.50 
  -1   3   9  -13.00    8.30 
  -1   3   9    6.90   10.40 
  -1   3   9   -4.50   11.30 
   0  -3  -9  263.37   16.80 
   0  -3  -9  267.07   15.50 
   0  -3  -9  225.08   16.30 
   0  -3  -9  237.78   15.90 
   0   3   9  251.57   15.10 
   0   3   9  268.37   18.80 
   0   3   9  262.57   17.20 
   0   3   9  256.27   17.30 
  -1  -3  -9  103.69   11.90 
  -1  -3  -9   71.39   10.30 
   1   3   9  102.89   12.50 
   1   3   9   98.99   14.10 
   1   3   9   85.09   10.50 
  -2  -3  -9 1089.79   34.30 
  -2  -3  -9 1084.79   34.90 
   2   3   9 1111.69   34.90 
   2   3   9 1136.59   38.70 
  -3  -3  -9 1041.50   34.60 
   3   3   9 1027.90   34.40 
   3   3   9 1034.00   38.70 
  -4  -3  -9  177.58   16.20 
   4   3   9  204.58   17.50 
   4   3   9  204.18   21.60 
  -5  -3  -9  243.58   21.20 
   5   3   9  289.47   26.10 
   5   3   9  264.77   21.50 
   5  -4  -9  754.82   36.00 
   5  -4  -9  662.23   37.40 
  -5   4   9  692.83   38.50 
  -5   4   9  639.14   33.40 
   4  -4  -9    7.20   16.30 
   4  -4  -9    1.30   16.20 
  -4   4   9    0.50   14.70 
  -4   4   9    0.30   14.30 
   3  -4  -9  729.43   31.30 
   3  -4  -9  724.43   30.10 
  -3   4   9  773.62   30.00 
  -3   4   9  725.63   29.90 
   2  -4  -9  104.89   15.40 
   2  -4  -9  118.59   13.50 
  -2   4   9  146.49   15.90 
  -2   4   9  146.49   15.20 
   1  -4  -9  706.43   26.20 
   1  -4  -9  709.83   26.40 
   1  -4  -9  747.53   30.00 
  -1   4   9  710.93   26.80 
   0  -4  -9 1054.59   34.70 
   0  -4  -9 1023.50   37.30 
   0  -4  -9 1136.29   33.50 
   0   4   9 1057.69   36.50 
   0   4   9 1016.30   35.80 
   0   4   9 1051.79   33.60 
  -1  -4  -9  791.32   26.20 
   1   4   9  805.12   27.00 
   1   4   9  789.92   30.20 
   1   4   9  777.92   29.30 
  -2  -4  -9 1097.79   34.00 
  -2  -4  -9 1072.79   35.00 
   2   4   9 1030.60   38.60 
   2   4   9 1138.39   34.70 
  -3  -4  -9  477.75   22.20 
   3   4   9  441.56   23.50 
   3   4   9  448.66   29.40 
  -4  -4  -9   14.20   13.80 
   4   4   9   12.70   14.40 
   4   4   9   -1.20   16.60 
   5   4   9   38.90   16.20 
   5   4   9   55.29   20.80 
   5  -5  -9  533.65   32.70 
   5  -5  -9  594.64   36.30 
  -5   5   9  499.05   37.20 
  -5   5   9  483.65   34.20 
   4  -5  -9  123.19   19.20 
   4  -5  -9   72.59   16.80 
  -4   5   9  103.89   18.00 
  -4   5   9  102.69   22.00 
   3  -5  -9   57.79   15.20 
   3  -5  -9   39.00   14.00 
  -3   5   9   44.80   14.60 
  -3   5   9   57.89   14.30 
   2  -5  -9  303.07   18.40 
   2  -5  -9  324.07   22.40 
  -2   5   9  343.37   20.40 
  -2   5   9  278.17   21.30 
   1  -5  -9   -7.00   11.60 
   1  -5  -9    9.70   10.00 
   1  -5  -9    5.60   10.40 
  -1   5   9   -7.10   12.00 
   0  -5  -9 1249.57   38.70 
   0  -5  -9 1319.47   38.30 
   0   5   9 1342.97   43.50 
   0   5   9 1382.46   39.50 
  -1  -5  -9   75.09   10.60 
  -1  -5  -9   70.99   11.30 
   1   5   9   51.39   13.70 
   1   5   9   69.99   10.60 
  -2  -5  -9  145.89   13.50 
  -2  -5  -9  140.59   12.40 
   2   5   9  165.38   18.00 
   2   5   9  159.18   13.50 
  -3  -5  -9  240.08   17.90 
   3   5   9  238.58   21.30 
   3   5   9  248.48   19.00 
  -4  -5  -9   10.20   17.20 
  -4  -5  -9   16.50   12.70 
   4   5   9   25.40   17.90 
   4   5   9   12.40   15.10 
  -5  -5  -9   68.39   16.90 
   5   5   9   78.99   21.70 
   5   5   9   43.30   17.30 
   4  -6  -9   49.40   16.50 
   4  -6  -9   76.19   17.40 
  -4   6   9   85.09   20.00 
  -4   6   9   60.19   18.60 
   3  -6  -9    2.90   14.80 
   3  -6  -9   -1.20   14.70 
  -3   6   9   13.40   14.60 
  -3   6   9    8.00   14.20 
   2  -6  -9  370.16   23.00 
   2  -6  -9  346.57   23.30 
   2  -6  -9  343.37   20.30 
  -2   6   9  330.37   24.00 
  -2   6   9  366.36   29.10 
   1  -6  -9   31.40   10.60 
  -1   6   9   31.80   12.30 
  -1   6   9   -2.70   12.20 
   0  -6  -9  128.39   11.50 
   0  -6  -9  154.78   12.90 
   0   6   9  149.19   12.70 
   0   6   9  152.78   17.10 
  -1  -6  -9    0.10    9.60 
   1   6   9    2.00   13.10 
   1   6   9   -7.60    8.80 
  -2  -6  -9   48.70   11.00 
   2   6   9   67.79   16.10 
   2   6   9   57.09   12.00 
  -3  -6  -9 2983.50   76.59 
   3   6   9 2938.71   84.49 
  -4  -6  -9   79.79   16.30 
  -4  -6  -9   68.49   13.30 
   4   6   9  106.19   20.70 
   4   6   9   65.39   16.20 
  -5  -6  -9   79.19   16.00 
   5   6   9  103.09   20.40 
   5   6   9  112.19   24.30 
   4  -7  -9  174.48   20.30 
  -4   7   9  113.59   22.50 
  -4   7   9  107.29   20.90 
   3  -7  -9   72.59   15.90 
  -3   7   9   88.29   17.00 
  -3   7   9  109.79   19.70 
   2  -7  -9   35.10   14.40 
   2  -7  -9   27.10   11.90 
  -2   7   9   31.70   13.10 
  -2   7   9   72.09   16.10 
   1  -7  -9  112.69   11.60 
   1  -7  -9  140.59   13.60 
  -1   7   9  141.79   18.20 
  -1   7   9  175.08   15.90 
   0  -7  -9   13.10    9.60 
   0  -7  -9   28.50    9.90 
   0   7   9    7.20    9.80 
   0   7   9   21.40   14.40 
  -1  -7  -9  209.08   13.20 
   1   7   9  222.08   16.00 
   1   7   9  235.68   20.50 
  -2  -7  -9  297.27   14.40 
   2   7   9  294.27   18.20 
   2   7   9  350.06   25.90 
  -3  -7  -9  232.38   13.90 
   3   7   9  220.58   22.90 
  -4  -7  -9  104.79    9.90 
   4   7   9  108.09   16.50 
   4   7   9  123.29   21.70 
   5   7   9   -6.80   17.60 
   5   7   9   11.90   23.50 
  -3   8   9  332.67   26.40 
  -3   8   9  348.07   27.00 
  -2   8   9  222.58   19.40 
  -2   8   9  224.88   23.00 
   1  -8  -9   -7.70    8.60 
  -1   8   9    9.20   16.00 
   0  -8  -9   -1.60    5.20 
   0  -8  -9   -3.00    6.40 
   0   8   9  -11.00   13.80 
   1   8   9   60.49   12.70 
   1   8   9   59.29   14.30 
   2   8   9   85.19   13.90 
   2   8   9   78.89   18.80 
   3   8   9  312.37   25.80 
   3   8   9  291.07   22.60 
   4   8   9  272.27   27.50 
   4   8   9  250.07   20.40 
  -3   9   9  127.09   20.60 
   2  -9  -9   -8.80    9.70 
  -2   9   9    4.30   15.70 
  -2   9   9   -5.50   20.10 
  -1   9   9   42.70   16.70 
  -1   9   9   46.40   18.60 
   0   9   9  261.47   23.90 
   1   9   9    7.40   13.90 
   1   9   9    2.90   11.90 
   2   9   9   29.40   14.00 
   2   9   9   25.70   18.90 
   3   9   9   74.59   16.00 
   3   9   9  101.99   22.60 
   4   9   9    5.00   22.60 
  -2  10   9    5.60   17.50 
  -2  10   9    0.10   22.80 
  -1  10   9  166.08   25.50 
  -1  10   9  186.08   21.00 
   0  10   9   23.70   20.30 
   1  10   9   43.20   21.00 
   2  10   9   18.30   21.60 
   3  10   9  149.09   19.20 
   3  10   9  165.98   25.30 
   0  11   9    6.50   23.40 
   1  11   9   17.40   22.30 
   1  11   9    9.00   15.60 
   2   8 -10  276.97   23.60 
   2   8 -10  270.17   28.20 
   1   8 -10   87.49   18.50 
   1   8 -10   41.00   23.10 
   0   8 -10   18.80   18.30 
   0   8 -10   15.00   20.60 
  -1   8 -10   12.30   22.90 
  -1   8 -10   13.80   17.30 
   3   7 -10   78.29   19.90 
   2   7 -10  153.48   20.00 
   2   7 -10  142.69   24.10 
   1   7 -10   23.30   19.90 
   1   7 -10   36.90   17.00 
   0   7 -10   13.90   18.50 
   0   7 -10  -13.60   14.30 
   0  -7  10    8.10    9.10 
  -1   7 -10   67.89   18.80 
  -1   7 -10   33.40   18.20 
   1  -7  10   34.30   14.50 
  -2   7 -10   38.20   18.00 
  -2   7 -10    2.10   17.60 
   2  -7  10    4.10   13.70 
   2  -7  10    9.60   29.20 
   4   6 -10  100.09   27.90 
   3   6 -10   27.30   16.30 
   3   6 -10  -12.90   21.60 
   3   6 -10   15.70   14.20 
  -3  -6  10   19.50   13.00 
   2   6 -10   41.20   14.90 
   2   6 -10   63.49   17.80 
   2   6 -10   34.70   20.30 
  -2  -6  10   55.39   13.40 
   1   6 -10  182.58   17.70 
   1   6 -10  157.58   21.40 
  -1  -6  10  180.48   14.70 
  -1  -6  10  189.98   17.20 
   0   6 -10   73.89   17.80 
   0   6 -10   82.59   16.50 
   0  -6  10   72.89   13.80 
   0  -6  10   64.49   11.80 
  -1   6 -10    3.20   15.60 
  -1   6 -10   13.90   15.40 
   1  -6  10   26.10   22.50 
   1  -6  10    4.40   11.80 
  -2   6 -10   23.80   16.50 
  -2   6 -10   -4.50   15.70 
   2  -6  10   17.20   13.90 
  -3   6 -10  -16.00   17.50 
   3  -6  10   -2.50   19.00 
   3  -6  10   -4.90   16.50 
   4   5 -10    1.90   17.60 
   4   5 -10    5.30   21.70 
  -4  -5  10    4.80   14.60 
  -4  -5  10  -14.00   28.70 
   3   5 -10   96.59   21.20 
   3   5 -10   99.99   13.80 
   3   5 -10  101.99   17.50 
  -3  -5  10  146.19   14.20 
   2   5 -10  211.28   18.70 
   2   5 -10  214.38   18.30 
   2   5 -10  205.18   21.90 
   1   5 -10  881.91   32.30 
   1   5 -10  835.42   36.00 
   0   5 -10   88.89   14.40 
   0   5 -10   88.39   16.20 
   0  -5  10   61.59   12.00 
   0  -5  10   74.29   15.00 
  -1   5 -10   45.90   15.30 
  -1   5 -10   56.89   16.30 
   1  -5  10   46.30   12.70 
   1  -5  10   43.70   15.40 
  -2   5 -10  125.89   17.10 
  -2   5 -10   88.29   16.40 
   2  -5  10  104.59   15.20 
  -3   5 -10   19.40   16.90 
   3  -5  10    6.10   14.60 
  -4   5 -10    6.70   19.60 
   4  -5  10   14.30   19.50 
   4   4 -10  -16.80   20.70 
   4   4 -10   -5.10   18.00 
  -4  -4  10   18.30   14.20 
   3   4 -10   -0.70   13.70 
   3   4 -10   -3.30   16.40 
   3   4 -10    7.40   11.70 
  -3  -4  10   -1.00   12.30 
   2   4 -10   21.70   15.90 
   2   4 -10   16.60   12.50 
  -2  -4  10    5.30   14.20 
  -2  -4  10   16.70   11.10 
   1   4 -10  658.63   37.40 
   1   4 -10  646.94   30.40 
  -1  -4  10  670.33   27.70 
  -1  -4  10  641.94   25.30 
  -1  -4  10  687.83   28.60 
   0   4 -10   27.20   14.70 
   0  -4  10   14.90   11.40 
   0  -4  10   23.00   13.70 
   0  -4  10   42.10   14.80 
  -1   4 -10    5.40   14.10 
  -1   4 -10   15.50   12.60 
   1  -4  10    2.10   10.20 
  -2   4 -10   -7.10   13.30 
  -2   4 -10   25.40   14.90 
   2  -4  10   -6.90   11.70 
   2  -4  10   -2.10   16.60 
  -3   4 -10    4.10   15.40 
   3  -4  10    3.50   13.30 
  -4   4 -10   19.40   18.20 
   4  -4  10   32.10   18.80 
   5   3 -10  124.99   22.20 
   5   3 -10  109.19   21.90 
  -5  -3  10   96.09   19.40 
   4   3 -10   53.49   21.60 
   4   3 -10   70.59   17.50 
   3   3 -10  482.55   30.60 
   3   3 -10  529.25   22.50 
   3   3 -10  484.55   26.00 
  -3  -3  10  502.75   24.50 
   2   3 -10  336.47   22.90 
   2   3 -10  364.86   22.50 
   2   3 -10  315.07   20.90 
  -2  -3  10  327.77   18.40 
  -2  -3  10  342.07   20.70 
   1   3 -10  752.72   28.90 
   1   3 -10  771.72   30.20 
   1   3 -10  769.02   32.80 
  -1  -3  10  804.42   30.30 
  -1  -3  10  727.53   27.70 
  -1  -3  10  806.12   29.80 
   0   3 -10   87.49   15.10 
   0   3 -10   86.99   14.40 
   0  -3  10   69.59   14.90 
   0  -3  10   68.59   12.00 
  -1   3 -10   83.09   15.80 
   1  -3  10   87.89   16.90 
   1  -3  10  114.39   14.10 
  -2   3 -10  331.07   24.30 
  -2   3 -10  336.37   25.00 
   2  -3  10  332.67   26.40 
   2  -3  10  318.57   20.00 
  -3   3 -10  183.78   18.80 
   3  -3  10  202.18   24.00 
   3  -3  10  216.18   18.00 
  -4   3 -10  244.68   22.10 
   4  -3  10  205.38   20.30 
  -5  -2  10    0.60   18.50 
   4   2 -10   27.90   16.00 
   4   2 -10   39.60   19.90 
  -4  -2  10   37.60    9.70 
  -4  -2  10   53.19   15.70 
   3   2 -10  384.96   23.50 
   3   2 -10  421.76   20.30 
   3   2 -10  372.76   24.20 
  -3  -2  10  385.66   21.20 
  -3  -2  10  431.06   21.00 
   2   2 -10   93.59   15.80 
   2   2 -10  100.19   13.90 
   2   2 -10  106.69   17.60 
  -2  -2  10   95.79   13.50 
  -2  -2  10   89.89   13.20 
   1   2 -10  238.08   19.90 
   1   2 -10  246.88   18.50 
   1   2 -10  280.57   20.50 
  -1  -2  10  245.58   20.10 
  -1  -2  10  240.68   18.20 
   0   2 -10 1135.19   35.90 
   0   2 -10 1106.69   39.10 
   0  -2  10 1053.09   38.00 
   0  -2  10 1059.09   34.90 
  -1   2 -10   77.09   14.80 
  -1   2 -10   91.79   13.20 
   1  -2  10   74.79   12.80 
   1  -2  10   71.19   11.70 
  -2   2 -10  227.18   19.70 
  -2   2 -10  261.17   18.40 
   2  -2  10  222.48   21.40 
   2  -2  10  270.07   19.00 
  -3   2 -10  833.02   33.30 
   3  -2  10  806.92   37.80 
   3  -2  10  906.11   34.10 
  -4   2 -10    6.20   15.50 
   4  -2  10   -7.60   14.20 
   4  -2  10    1.10   18.40 
  -5   2 -10   51.79   21.50 
   5   1 -10  159.48   26.70 
  -5  -1  10  162.28   19.70 
   4   1 -10    3.20   18.00 
   4   1 -10   19.40   15.70 
  -4  -1  10   31.50   10.90 
  -4  -1  10   25.20   15.50 
   3   1 -10   20.10   13.40 
   3   1 -10   28.20   11.40 
   3   1 -10   43.90   17.40 
  -3  -1  10   44.70   11.50 
   2   1 -10  111.19   16.30 
  -2  -1  10  136.89   14.20 
  -2  -1  10  102.39   12.70 
   1   1 -10  598.54   26.80 
   1   1 -10  622.74   25.10 
   1   1 -10  605.04   28.60 
  -1  -1  10  610.54   25.80 
  -1  -1  10  614.84   25.20 
   0   1 -10  105.49   13.10 
   0   1 -10  116.69   15.70 
   0  -1  10  101.29   12.30 
   0  -1  10  126.59   14.90 
  -1   1 -10 1429.76   43.60 
  -1   1 -10 1462.65   47.00 
   1  -1  10 1422.16   42.90 
   1  -1  10 1480.85   47.60 
  -2   1 -10   10.00   13.40 
   2  -1  10   32.30   16.00 
   2  -1  10   30.80   11.50 
  -3   1 -10  135.69   16.30 
   3  -1  10  122.39   15.30 
   3  -1  10  155.38   17.60 
  -4   1 -10   11.20   15.30 
   4  -1  10   38.10   19.70 
   4  -1  10   16.40   16.30 
   5  -1  10   19.50   23.60 
   5   0 -10   99.29   23.20 
  -5   0  10  136.99   12.80 
   4   0 -10   56.99   16.20 
   4   0 -10   68.39   18.90 
  -4   0  10   59.19   12.50 
   3   0 -10   83.69   13.40 
   3   0 -10   86.79   15.30 
   3   0 -10   92.19   18.10 
  -3   0  10   90.99   13.10 
  -3   0  10  115.69   14.20 
   2   0 -10   56.69   13.90 
   2   0 -10   59.99   13.00 
   2   0 -10   55.69   15.40 
  -2   0  10   59.39   11.90 
  -2   0  10   79.89   13.20 
   1   0 -10  262.77   17.90 
   1   0 -10  239.98   19.40 
   1   0 -10  262.17   19.00 
  -1   0  10  250.47   18.80 
  -1   0  10  254.57   16.80 
   0   0 -10 2282.57   66.59 
   0   0 -10 2309.77   63.09 
   0   0 -10 2272.67   68.79 
   0   0  10 2282.97   62.79 
   0   0  10 2328.17   65.49 
  -1   0 -10 1421.96   42.30 
  -1   0 -10 1407.26   45.90 
   1   0  10 1388.56   41.60 
   1   0  10 1337.37   45.40 
  -2   0 -10   -5.20   11.30 
  -2   0 -10   -4.70   13.10 
   2   0  10  -20.30   12.90 
   2   0  10    0.60   10.90 
  -3   0 -10   21.70   13.60 
   3   0  10   27.60   16.00 
   3   0  10   33.20   13.10 
  -4   0 -10  136.09   17.50 
   4   0  10  119.19   17.00 
   4   0  10  136.09   21.60 
  -5   0 -10  470.55   31.60 
   5   0  10  447.56   29.50 
   5   0  10  536.25   37.70 
   5  -1 -10  673.63   40.90 
  -5   1  10  651.33   35.90 
   4  -1 -10  165.68   21.50 
   4  -1 -10  203.18   19.50 
  -4   1  10  192.28   16.30 
   3  -1 -10   87.79   16.10 
   3  -1 -10   81.49   14.10 
   3  -1 -10   87.79   17.60 
  -3   1  10   74.09   13.10 
   2  -1 -10  275.77   23.10 
   2  -1 -10  300.17   20.90 
   2  -1 -10  314.57   19.40 
  -2   1  10  281.47   20.30 
  -2   1  10  312.17   18.60 
   1  -1 -10   21.30   12.30 
   1  -1 -10   12.90   10.30 
   1  -1 -10    3.00   13.00 
  -1   1  10   19.50   11.50 
  -1   1  10   23.00   10.10 
   0  -1 -10  853.51   29.80 
   0  -1 -10  832.02   33.60 
   0   1  10  875.11   32.50 
   0   1  10  851.01   29.20 
  -1  -1 -10 1834.62   51.69 
  -1  -1 -10 1713.43   54.49 
   1   1  10 1777.02   50.69 
   1   1  10 1788.42   53.49 
  -2  -1 -10    6.20   11.20 
   2   1  10   -6.00   13.20 
   2   1  10   12.60   10.80 
  -3  -1 -10    0.70   12.50 
   3   1  10   -3.10   15.20 
   3   1  10   -3.80   11.80 
  -4  -1 -10  113.79   16.60 
   4   1  10  111.69   16.60 
   4   1  10   78.69   19.70 
  -5  -1 -10    8.80   18.00 
   5   1  10   17.40   21.00 
   5   1  10   -0.40   18.80 
   5  -2 -10   -8.80   20.30 
  -5   2  10   17.10   15.30 
  -5   2  10   12.80   23.30 
   4  -2 -10   14.70   17.90 
   4  -2 -10    6.90   15.20 
  -4   2  10   19.50   16.60 
  -4   2  10   29.70   13.90 
   3  -2 -10   58.49   14.50 
   3  -2 -10   54.99   14.20 
   3  -2 -10   74.09   17.00 
   2  -2 -10  156.98   17.60 
   2  -2 -10  159.18   16.00 
   2  -2 -10  180.88   15.60 
  -2   2  10  161.28   16.20 
  -2   2  10  189.78   16.10 
   1  -2 -10  -10.60   13.40 
   1  -2 -10    7.40   10.00 
   1  -2 -10   -4.20   10.30 
  -1   2  10   -2.60   11.30 
  -1   2  10    1.40    9.70 
   0  -2 -10  351.76   23.00 
   0  -2 -10  402.56   19.80 
   0   2  10  336.27   21.70 
   0   2  10  372.16   18.80 
  -1  -2 -10 1259.87   43.70 
  -1  -2 -10 1367.96   40.50 
   1   2  10 1271.57   41.80 
   1   2  10 1266.97   39.30 
  -2  -2 -10  796.62   29.20 
   2   2  10  809.22   29.10 
   2   2  10  757.52   33.00 
  -3  -2 -10   -3.10   11.90 
   3   2  10   -1.40   13.80 
   3   2  10   -6.10   11.40 
  -4  -2 -10  111.49   18.40 
   4   2  10  105.69   18.00 
   4   2  10  103.69   20.60 
  -5  -2 -10  126.89   22.20 
   5   2  10   83.29   18.90 
   5   2  10   90.79   21.50 
   5  -3 -10   15.00   20.90 
  -5   3  10    1.60   20.40 
  -5   3  10    2.50   16.80 
   4  -3 -10   30.80   16.40 
   4  -3 -10   22.90   17.70 
  -4   3  10   12.50   14.10 
  -4   3  10   14.20   16.60 
   3  -3 -10   94.89   15.10 
   3  -3 -10   90.29   16.60 
  -3   3  10   88.29   16.20 
  -3   3  10   89.29   15.50 
   2  -3 -10   -5.80   11.30 
   2  -3 -10   -9.40   13.60 
  -2   3  10   12.80   11.80 
   1  -3 -10   70.19   12.10 
   1  -3 -10   59.19   14.90 
  -1   3  10   70.29   12.80 
  -1   3  10   52.49   11.30 
   0  -3 -10  221.78   17.50 
   0  -3 -10  238.88   16.50 
   0   3  10  222.38   15.70 
   0   3  10  216.38   18.40 
  -1  -3 -10 5656.73  142.19 
   1   3  10 5711.83  143.09 
   1   3  10 5643.54  146.39 
  -2  -3 -10 3302.37   87.89 
   2   3  10 3250.47   87.89 
   2   3  10 3481.05   95.89 
  -3  -3 -10   17.20   13.50 
   3   3  10    3.90   11.90 
   3   3  10   -4.10   15.60 
  -4  -3 -10   24.50   14.80 
   4   3  10   28.80   18.70 
   4   3  10    9.80   14.20 
  -5  -3 -10  123.69   19.00 
   5   3  10   93.39   19.60 
   5   3  10  127.69   25.00 
   5  -4 -10  122.69   23.60 
  -5   4  10  114.39   22.90 
  -5   4  10  126.29   21.60 
   4  -4 -10   32.20   18.00 
   4  -4 -10   21.10   18.60 
  -4   4  10   -6.90   16.00 
  -4   4  10   -3.90   16.60 
   3  -4 -10   42.20   15.80 
   3  -4 -10   38.60   15.80 
  -3   4  10   19.10   13.90 
  -3   4  10   21.80   15.10 
   2  -4 -10   67.29   15.50 
   2  -4 -10   66.09   14.10 
  -2   4  10   56.09   14.60 
   1  -4 -10  148.19   15.70 
   1  -4 -10  156.98   14.00 
  -1   4  10  131.79   13.70 
  -1   4  10  175.08   17.20 
   0  -4 -10  486.45   27.00 
   0  -4 -10  520.45   25.40 
   0  -4 -10  516.45   21.80 
   0   4  10  462.05   21.70 
   0   4  10  535.95   26.30 
  -1  -4 -10    3.20   10.50 
  -1  -4 -10    4.00   12.00 
   1   4  10   -8.10   13.40 
   1   4  10    4.20   10.00 
  -2  -4 -10   46.50   17.00 
  -2  -4 -10    5.50   11.60 
   2   4  10   15.90   16.70 
   2   4  10   25.10   12.30 
  -3  -4 -10  147.09   15.80 
   3   4  10   98.89   15.80 
   3   4  10  134.89   19.80 
  -4  -4 -10    7.70   15.10 
   4   4  10   27.40   18.10 
   4   4  10   18.80   14.70 
  -5  -4 -10   -1.30   17.40 
   5   4  10   -4.80   17.30 
   5   4  10    5.50   22.40 
   4  -5 -10   59.19   18.10 
   4  -5 -10   45.10   18.80 
  -4   5  10   44.00   18.50 
  -4   5  10   57.19   18.80 
   3  -5 -10   50.39   17.50 
   3  -5 -10   37.10   14.60 
  -3   5  10   38.60   15.60 
  -3   5  10   70.89   16.60 
   2  -5 -10  178.38   19.90 
   2  -5 -10  162.98   16.50 
  -2   5  10  164.38   17.50 
   1  -5 -10  868.11   34.70 
   1  -5 -10  779.22   29.60 
  -1   5  10  811.82   35.90 
   0  -5 -10  106.99   12.40 
   0  -5 -10  130.59   15.40 
   0   5  10  118.39   13.40 
   0   5  10  115.79   19.00 
  -1  -5 -10   -1.00   12.60 
  -1  -5 -10    0.30   10.20 
   1   5  10  -14.90   17.00 
   1   5  10   14.60   11.50 
  -2  -5 -10 2346.47   62.69 
  -2  -5 -10 2308.67   63.59 
   2   5  10 2287.07   69.19 
  -3  -5 -10  646.54   28.00 
  -3  -5 -10  663.33   30.00 
   3   5  10  711.03   34.50 
   3   5  10  634.44   29.60 
  -4  -5 -10  133.09   17.20 
   4   5  10  130.49   17.80 
   4   5  10  162.78   22.70 
   5   5  10   31.50   23.40 
   5   5  10   22.20   29.90 
   4  -6 -10   42.20   19.30 
   4  -6 -10   78.39   21.20 
  -4   6  10   45.90   21.00 
   3  -6 -10  266.27   23.30 
   3  -6 -10  188.58   19.10 
  -3   6  10  277.57   23.60 
  -3   6  10  271.77   22.10 
   2  -6 -10    5.20   13.00 
  -2   6  10  -12.50   14.90 
  -2   6  10    5.10   14.40 
   1  -6 -10  908.61   31.70 
   1  -6 -10  960.30   34.40 
  -1   6  10  936.61   37.50 
   0  -6 -10   16.30   10.70 
   0   6  10   37.20   15.30 
   0   6  10   55.29   11.80 
  -1  -6 -10   72.29   13.30 
  -1  -6 -10   65.59   11.80 
   1   6  10   67.49   17.00 
   1   6  10   67.89   13.20 
  -2  -6 -10    3.40   12.70 
  -2  -6 -10   15.30   11.20 
   2   6  10    6.30   15.40 
  -3  -6 -10  274.07   20.50 
   3   6  10  296.57   25.10 
   3   6  10  281.17   20.60 
  -4  -6 -10  670.63   29.10 
   4   6  10  621.84   37.60 
   4   6  10  612.74   32.90 
   3  -7 -10  418.86   29.00 
  -3   7  10  352.96   25.50 
  -3   7  10  421.76   31.30 
   2  -7 -10    1.90   13.50 
  -2   7  10   -3.90   15.50 
  -2   7  10    0.00   17.20 
   1  -7 -10   21.60   12.10 
  -1   7  10   17.40   15.50 
   0  -7 -10  262.17   17.70 
   0  -7 -10  259.67   16.60 
   0   7  10  321.67   24.20 
  -1  -7 -10  108.79   13.00 
   1   7  10  151.28   17.30 
  -2  -7 -10  398.86   28.50 
   2   7  10  486.75   30.60 
   2   7  10  480.65   24.80 
  -3  -7 -10  120.99   14.00 
  -3  -7 -10   94.29   20.90 
   3   7  10  104.59   15.90 
   3   7  10  145.49   22.00 
  -4  -7 -10   46.10   22.90 
   4   7  10   57.09   22.70 
   4   7  10   65.79   17.40 
   3  -8 -10   43.80   16.90 
  -3   8  10   26.30   21.90 
  -3   8  10   34.90   22.80 
   2  -8 -10   37.60   13.60 
   2  -8 -10   20.80   18.50 
  -2   8  10   53.39   21.00 
  -2   8  10   24.70   18.40 
   1  -8 -10   68.69   14.30 
  -1   8  10   88.69   18.60 
   0  -8 -10   59.19   10.20 
   0   8  10  105.89   19.60 
   0   8  10   75.59   14.90 
   1   8  10   68.79   19.20 
   1   8  10   90.89   14.00 
   2   8  10  -13.70   16.60 
   2   8  10   10.00   12.70 
   3   8  10   84.99   17.80 
   3   8  10  100.69   23.60 
   4   8  10  202.48   23.10 
   4   8  10  206.88   28.10 
   2  -9 -10  203.18   17.10 
  -2   9  10  282.77   32.10 
   1  -9 -10   55.79    4.50 
  -1   9  10   78.79   22.10 
   0   9  10  582.84   35.80 
   0   9  10  608.74   28.70 
   1   9  10   32.20   19.90 
   1   9  10   48.60   15.30 
   2   9  10   66.29   16.00 
   2   9  10   60.29   21.20 
   3   9  10   20.30   23.50 
   3   9  10   18.60   17.40 
  -1  10  10  251.97   28.90 
   0  10  10    8.70   22.70 
   0  10  10   12.60   15.70 
   1  10  10    9.80   16.00 
   1  10  10   33.40   26.80 
   2  10  10    4.70   16.40 
   2  10  10  -18.00   21.00 
   2   7 -11    8.30   18.00 
   2   7 -11    1.30   26.40 
   1   7 -11   -5.70   18.50 
   1   7 -11   25.30   22.70 
  -1  -7  11   -0.40   12.60 
   0   7 -11   -4.20   19.80 
   0   7 -11   16.00   18.70 
  -1   7 -11   33.50   20.70 
  -1   7 -11   -2.10   18.20 
   1  -7  11    2.20   13.60 
   3   6 -11   16.90   18.50 
   3   6 -11   -6.30   24.50 
  -3  -6  11   11.30   15.00 
   2   6 -11   23.70   22.90 
   2   6 -11   62.49   17.80 
  -2  -6  11   86.59   21.60 
  -2  -6  11   44.30   19.20 
   1   6 -11   74.39   21.60 
   1   6 -11   64.89   18.90 
  -1  -6  11   39.50   17.20 
  -1  -6  11   55.29   12.30 
   0   6 -11  804.92   36.20 
   0   6 -11  773.42   39.40 
  -1   6 -11  139.09   21.80 
  -1   6 -11  126.79   19.10 
   1  -6  11   59.79   15.00 
  -2   6 -11   86.09   36.40 
  -2   6 -11    7.80   18.50 
   2  -6  11   13.40   17.70 
   3   5 -11  191.98   20.80 
   3   5 -11  184.48   26.90 
  -3  -5  11  191.28   17.20 
  -3  -5  11  141.79   31.30 
   2   5 -11   19.50   15.80 
   2   5 -11   -1.90   19.10 
  -2  -5  11   20.50   17.10 
  -2  -5  11   12.60   13.20 
   1   5 -11   16.20   17.40 
   1   5 -11   -9.20   15.90 
  -1  -5  11   11.50   16.60 
  -1  -5  11    6.50   12.40 
   0   5 -11  787.02   36.70 
   0   5 -11  815.82   33.20 
   0  -5  11  794.32   30.70 
  -1   5 -11  210.88   20.00 
  -1   5 -11  213.88   21.70 
   1  -5  11  229.48   18.20 
  -2   5 -11  276.07   24.10 
  -2   5 -11  296.97   24.60 
   2  -5  11  243.58   20.80 
   3  -5  11  214.68   22.10 
   4   4 -11   26.30   25.10 
   3   4 -11  -17.30   17.50 
   3   4 -11    9.90   14.10 
   3   4 -11   13.60   19.70 
  -3  -4  11    0.70   14.50 
   2   4 -11  160.48   19.50 
   2   4 -11  178.88   18.20 
   2   4 -11  160.18   21.90 
  -2  -4  11  161.38   16.20 
   1   4 -11   33.60   17.80 
   1   4 -11   25.40   14.20 
  -1  -4  11   22.90   13.10 
  -1  -4  11   32.50   14.90 
   0   4 -11   11.30   16.30 
   0   4 -11   20.20   14.20 
   0  -4  11   -4.20   12.50 
  -1   4 -11 1133.09   41.80 
   1  -4  11 1238.48   45.80 
   1  -4  11 1127.29   38.60 
  -2   4 -11   52.39   16.90 
  -2   4 -11   89.29   18.70 
   2  -4  11   58.29   20.60 
   2  -4  11   87.39   16.60 
  -3   4 -11   42.90   18.70 
   3  -4  11   63.39   18.50 
   4   3 -11   42.80   19.00 
  -4  -3  11   84.69   18.20 
   3   3 -11   -3.70   15.30 
   3   3 -11   12.80   13.70 
   3   3 -11   32.70   19.50 
  -3  -3  11   34.40   13.50 
   2   3 -11  328.67   23.30 
   2   3 -11  352.46   28.70 
   2   3 -11  352.76   25.50 
  -2  -3  11  376.46   23.40 
   1   3 -11  451.65   24.10 
   1   3 -11  375.36   28.20 
  -1  -3  11  424.06   21.70 
  -1  -3  11  421.76   24.90 
   0   3 -11   -4.40   14.30 
   0   3 -11    9.70   15.70 
   0  -3  11    9.10   11.30 
   0  -3  11   18.70   14.80 
  -1   3 -11  402.36   24.30 
  -1   3 -11  435.66   31.70 
   1  -3  11  459.45   24.40 
   1  -3  11  413.36   28.50 
  -2   3 -11   -8.70   14.10 
  -2   3 -11   29.60   16.10 
   2  -3  11  -14.70   17.10 
   2  -3  11   15.70   14.60 
  -3   3 -11   13.60   17.20 
   3  -3  11   24.20   20.80 
   3  -3  11   27.20   17.10 
  -4   3 -11  299.57   26.00 
   4  -3  11  296.67   25.60 
   4   2 -11   87.59   19.50 
   4   2 -11  101.49   24.20 
   4   2 -11   83.19   12.70 
  -4  -2  11   69.59   18.20 
  -4  -2  11   70.49   12.20 
   3   2 -11  203.98   20.50 
   3   2 -11  214.18   17.40 
   3   2 -11  199.58   19.80 
  -3  -2  11  231.78   18.80 
  -3  -2  11  181.78   16.50 
   2   2 -11   16.50   13.20 
   2   2 -11   11.20   13.40 
   2   2 -11    3.60   14.60 
  -2  -2  11   19.10   13.20 
  -2  -2  11   -7.30   12.70 
   1   2 -11  628.04   31.90 
   1   2 -11  681.83   28.50 
  -1  -2  11  701.43   27.90 
  -1  -2  11  675.53   29.50 
   0   2 -11   90.29   14.40 
   0  -2  11   78.39   15.70 
   0  -2  11   79.69   13.00 
  -1   2 -11  448.66   26.80 
  -1   2 -11  435.86   24.10 
   1  -2  11  442.16   27.50 
  -2   2 -11   26.30   15.90 
  -2   2 -11   40.40   16.20 
   2  -2  11   20.50   15.80 
   2  -2  11   34.80   13.40 
  -3   2 -11   43.40   16.90 
   3  -2  11   45.10   19.20 
   3  -2  11   57.09   15.50 
  -4   2 -11   46.70   19.60 
   4  -2  11   46.30   17.70 
   4  -2  11   74.59   19.60 
   4   1 -11  370.06   28.10 
   4   1 -11  380.66   28.20 
  -4  -1  11  420.16   28.50 
   3   1 -11    1.60   17.20 
   3   1 -11   -7.30   17.90 
   3   1 -11    5.30   14.80 
  -3  -1  11    5.50   13.10 
  -3  -1  11    5.60   12.90 
   2   1 -11  150.58   20.30 
   2   1 -11  163.48   17.00 
   2   1 -11  164.78   17.40 
  -2  -1  11  181.68   17.90 
  -2  -1  11  171.28   16.90 
   1   1 -11  407.46   22.50 
   1   1 -11  360.26   26.30 
  -1  -1  11  387.66   23.30 
  -1  -1  11  374.26   20.70 
   0   1 -11   28.70   12.70 
   0   1 -11   34.40   20.60 
   0  -1  11   47.30   12.00 
   0  -1  11   65.39   15.30 
  -1   1 -11   70.49   13.90 
  -1   1 -11   63.59   16.60 
  -2   1 -11   20.20   15.80 
  -2   1 -11   23.60   13.80 
   2  -1  11   16.20   13.90 
   2  -1  11   21.80   12.80 
  -3   1 -11   25.20   15.70 
   3  -1  11   33.30   18.70 
   3  -1  11   11.80   14.30 
  -4   1 -11  432.56   29.40 
   4  -1  11  443.66   35.50 
   4  -1  11  448.96   28.70 
   4   0 -11   38.90   21.50 
   4   0 -11   14.10   17.00 
  -4   0  11   35.10   13.90 
  -4   0  11   45.20   16.00 
   3   0 -11   54.69   15.10 
   3   0 -11   33.10   15.00 
   3   0 -11   56.69   14.90 
  -3   0  11   35.30   15.20 
  -3   0  11   32.20   14.10 
   2   0 -11    6.10   12.10 
   2   0 -11   -4.60   12.60 
   2   0 -11    8.60   13.20 
  -2   0  11    9.20   13.40 
  -2   0  11   -2.60   12.90 
   1   0 -11  121.69   14.80 
   1   0 -11  113.69   15.00 
  -1   0  11  114.19   15.60 
   0   0 -11  375.06   27.90 
   0   0  11  383.16   23.90 
   0   0  11  350.96   19.70 
  -1   0 -11   12.10   11.90 
  -1   0 -11   23.30   14.00 
   1   0  11   18.70   12.40 
  -2   0 -11    2.20   12.90 
   2   0  11   24.30   15.80 
   2   0  11    7.60   12.20 
  -3   0 -11  181.18   18.80 
   3   0  11  185.88   18.00 
   3   0  11  189.98   22.90 
  -4   0 -11  144.69   19.80 
   4   0  11  136.99   24.40 
   4   0  11  114.39   18.40 
  -5   0 -11  117.99   23.50 
   5   0  11  151.88   24.70 
   5   0  11  140.49   28.20 
   4  -1 -11  290.87   23.70 
   4  -1 -11  319.87   27.80 
  -4   1  11  316.87   24.30 
   3  -1 -11  156.78   17.70 
   3  -1 -11  167.08   17.60 
   3  -1 -11  143.19   20.80 
  -3   1  11  169.28   16.90 
  -3   1  11  131.69   16.40 
   2  -1 -11  744.53   30.00 
   2  -1 -11  733.33   31.40 
  -2   1  11  732.03   29.10 
  -2   1  11  774.82   31.70 
   1  -1 -11  582.74   30.00 
   1  -1 -11  620.84   28.90 
  -1   1  11  597.64   27.90 
  -1   1  11  543.95   27.10 
   0  -1 -11   84.59   27.50 
   0  -1 -11   77.99   15.20 
   0   1  11   84.79   15.30 
  -1  -1 -11    9.50   16.20 
   1   1  11   -3.80   12.70 
   1   1  11   -0.60   11.60 
  -2  -1 -11    9.00   12.90 
   2   1  11   22.40   12.20 
   2   1  11    9.80   15.80 
  -3  -1 -11   64.09   15.40 
   3   1  11   62.69   18.50 
   3   1  11   45.40   14.70 
  -4  -1 -11   32.00   18.30 
   4   1  11   31.50   19.30 
   4   1  11   24.00   15.90 
  -5  -1 -11  164.08   29.00 
   5   1  11  127.59   21.90 
   5   1  11   90.59   32.90 
   4  -2 -11  300.17   27.30 
   4  -2 -11  360.26   26.60 
  -4   2  11  312.07   25.90 
   3  -2 -11   21.30   14.80 
   3  -2 -11    9.40   16.40 
  -3   2  11   -0.10   14.00 
   2  -2 -11  122.39   16.20 
   2  -2 -11  122.79   16.00 
  -2   2  11  120.19   16.40 
  -2   2  11  108.39   14.60 
   1  -2 -11   10.90   14.30 
  -1   2  11   12.60   11.40 
  -1   2  11   38.50   13.20 
   0  -2 -11  207.28   16.90 
   0   2  11  247.38   19.80 
  -1  -2 -11  342.27   20.50 
  -1  -2 -11  314.37   29.10 
   1   2  11  314.37   21.60 
   2   2  11  193.08   16.60 
   2   2  11  143.79   19.30 
  -3  -2 -11   29.70   15.70 
   3   2  11   24.70   13.50 
   3   2  11   28.80   17.70 
  -4  -2 -11   42.10   16.70 
   4   2  11   18.40   15.60 
   4   2  11   40.80   20.20 
  -5  -2 -11  126.99   24.00 
   5   2  11  115.49   21.80 
   4  -3 -11 1348.27   50.19 
   4  -3 -11 1392.66   52.19 
  -4   3  11 1412.76   49.60 
  -4   3  11 1357.76   47.00 
   3  -3 -11    7.90   17.00 
   3  -3 -11    8.10   14.60 
  -3   3  11   16.30   14.50 
   2  -3 -11  626.84   32.00 
   2  -3 -11  607.94   27.60 
  -2   3  11  602.34   26.60 
  -2   3  11  612.24   29.20 
   1  -3 -11  177.08   17.90 
   1  -3 -11  160.58   16.80 
  -1   3  11  171.78   17.30 
  -1   3  11  150.48   15.10 
   0  -3 -11  554.24   29.60 
   0  -3 -11  500.45   23.90 
   0   3  11  494.75   23.10 
   0   3  11  592.44   29.90 
  -1  -3 -11  121.19   14.30 
   1   3  11  105.69   17.70 
   1   3  11  132.69   15.40 
  -2  -3 -11   15.70   12.60 
   2   3  11   14.20   12.00 
   2   3  11   25.00   16.30 
  -3  -3 -11   26.90   13.80 
   3   3  11   18.10   14.10 
   3   3  11    6.70   18.00 
  -4  -3 -11    2.20   16.10 
   4   3  11   -1.50   20.10 
   4   3  11   26.10   16.40 
  -5  -3 -11    7.60   20.80 
   5   3  11    3.80   19.00 
   5   3  11   22.60   38.60 
   4  -4 -11  297.57   27.10 
   4  -4 -11  278.17   25.60 
  -4   4  11  258.97   23.80 
   3  -4 -11  287.87   24.80 
   3  -4 -11  277.47   23.10 
  -3   4  11  301.47   23.60 
   2  -4 -11   23.50   16.50 
   2  -4 -11   26.70   13.60 
   1  -4 -11   25.30   12.40 
   1  -4 -11   14.50   15.70 
  -1   4  11    3.90   11.50 
  -1   4  11   12.80   18.10 
   0  -4 -11  426.96   27.70 
   0  -4 -11  432.36   23.50 
   0   4  11  399.96   26.20 
   0   4  11  422.66   22.00 
  -1  -4 -11 1254.17   39.90 
   1   4  11 1225.88   44.30 
   1   4  11 1199.38   39.40 
  -2  -4 -11   71.59   14.60 
   2   4  11   57.39   13.60 
   2   4  11   71.29   17.30 
  -3  -4 -11  104.19   18.70 
   3   4  11   69.39   20.10 
   3   4  11   93.49   15.90 
  -4  -4 -11   -7.90   17.00 
   4   4  11    9.30   16.40 
   4   4  11   17.40   21.00 
   4  -5 -11  500.75   38.00 
   4  -5 -11  480.65   31.70 
  -4   5  11  485.05   34.10 
  -4   5  11  447.86   31.90 
   3  -5 -11  562.44   29.60 
   3  -5 -11  573.94   33.90 
  -3   5  11  569.04   31.50 
  -3   5  11  597.24   32.10 
   2  -5 -11   22.70   17.20 
   2  -5 -11   27.70   14.00 
  -2   5  11   33.50   16.30 
   1  -5 -11  -19.80   12.60 
   1  -5 -11   -0.20   14.20 
  -1   5  11    5.00   15.70 
  -1   5  11    2.50   13.50 
   0  -5 -11   94.19   14.10 
   0   5  11   86.59   13.60 
   0   5  11   79.89   17.60 
  -1  -5 -11    5.60   12.30 
   1   5  11   31.10   15.80 
   1   5  11   24.40   12.10 
  -2  -5 -11   46.10   13.20 
   2   5  11   58.79   17.20 
   2   5  11   54.69   13.90 
  -3  -5 -11   77.19   16.00 
   3   5  11   86.09   16.00 
   3   5  11  103.99   21.80 
   4   5  11  160.08   24.40 
   4   5  11  136.29   20.10 
   3  -6 -11  101.29   21.10 
   3  -6 -11   68.49   19.20 
  -3   6  11   69.89   20.00 
  -3   6  11   73.19   20.20 
   2  -6 -11  281.87   24.20 
  -2   6  11  250.17   23.10 
   1  -6 -11    2.90   12.60 
  -1   6  11   -5.00   14.10 
  -1   6  11    4.00   16.50 
   0  -6 -11  114.79   19.30 
   0  -6 -11  104.49   14.20 
   0   6  11  146.79   20.10 
   0   6  11  124.39   15.10 
  -1  -6 -11   21.20   15.80 
  -1  -6 -11   12.70   12.40 
   1   6  11   17.70   17.10 
   1   6  11   25.90   12.50 
  -2  -6 -11  259.57   20.00 
  -2  -6 -11  174.48   16.00 
   2   6  11  225.38   18.40 
   2   6  11  244.78   24.20 
  -3  -6 -11   -4.70   14.80 
  -3  -6 -11    6.90   20.40 
   3   6  11    1.10   19.80 
   3   6  11   -1.10   14.60 
  -4  -6 -11   -7.70   16.20 
   4   6  11    5.90   23.00 
   4   6  11    0.30   17.20 
   3  -7 -11  159.48   21.10 
   3  -7 -11  196.88   24.10 
  -3   7  11  201.08   25.60 
   2  -7 -11  411.96   26.10 
  -2   7  11  388.46   31.50 
   1  -7 -11    3.50   13.20 
  -1   7  11   -8.90   17.80 
  -1   7  11    0.80   13.00 
   0  -7 -11  285.17   21.00 
   0   7  11  271.37   21.10 
   0   7  11  300.47   25.50 
  -1  -7 -11    0.00   11.90 
  -1  -7 -11  -13.60   21.50 
   1   7  11    3.00   12.70 
   1   7  11  -14.80   16.70 
  -2  -7 -11  151.38   14.80 
   2   7  11  165.38   18.90 
   2   7  11  168.38   23.20 
   3   7  11  530.55   35.90 
   3   7  11  520.85   28.40 
   2  -8 -11  360.36   26.10 
  -2   8  11  348.47   30.00 
  -2   8  11  422.36   27.80 
   1  -8 -11   -7.20   12.60 
  -1   8  11  -11.00   19.60 
   0  -8 -11  329.87   22.60 
   0  -8 -11  220.18   20.70 
   0   8  11  334.47   27.20 
   0   8  11  330.37   25.30 
  -1  -8 -11  146.89   12.40 
   1   8  11  153.18   23.70 
   1   8  11  125.99   17.90 
  -2  -8 -11   17.50    8.10 
   2   8  11   13.30   14.90 
   2   8  11    4.70   21.50 
   3   8  11  159.38   21.00 
   3   8  11  181.18   30.20 
   1  -9 -11   -2.60   12.60 
  -1   9  11   -3.40   22.80 
   0   9  11   -7.30   14.60 
   1   9  11   54.19   15.70 
   2   9  11  165.48   27.80 
   2   9  11   95.89   19.40 
   1   6 -12   -3.20   18.30 
   1   6 -12   11.00   22.50 
  -1  -6  12   -7.50   13.90 
   0   6 -12  136.49   24.40 
   0   6 -12  141.99   23.30 
  -1   6 -12   29.20   21.00 
   1  -6  12   -7.80   16.40 
   2   5 -12   34.90   21.60 
   2   5 -12   32.30   18.70 
  -2  -5  12   40.10   15.80 
   1   5 -12  209.28   25.80 
   1   5 -12  216.48   22.00 
  -1  -5  12  217.28   18.90 
   0   5 -12  697.63   33.70 
   0   5 -12  695.23   37.60 
  -1   5 -12    9.60   19.50 
  -1   5 -12   -5.80   17.10 
   1  -5  12   14.70   18.20 
  -2   5 -12   60.89   22.10 
   2  -5  12   -0.90   17.10 
   3   4 -12   -6.60   23.60 
  -3  -4  12    4.60   16.90 
   2   4 -12  117.99   19.30 
   2   4 -12  150.98   25.10 
   1   4 -12  179.58   20.00 
   1   4 -12  160.58   23.60 
  -1  -4  12  170.88   19.90 
  -1  -4  12  179.78   25.30 
   0   4 -12  210.28   20.80 
   0   4 -12  205.08   23.20 
   0  -4  12  189.58   22.80 
  -1   4 -12   60.79   19.30 
  -1   4 -12   31.30   17.00 
   1  -4  12   56.99   20.80 
   1  -4  12   16.90   15.80 
  -2   4 -12   52.69   19.10 
  -2   4 -12   63.49   20.20 
   2  -4  12   59.09   23.40 
   2  -4  12   50.39   18.30 
  -3   4 -12   27.60   20.90 
   3  -4  12   14.80   17.40 
   3   3 -12   38.20   23.40 
   3   3 -12   43.50   18.50 
   3   3 -12   58.19   18.10 
  -3  -3  12   47.20   17.60 
  -3  -3  12   41.30   16.20 
   2   3 -12   32.00   20.90 
   2   3 -12   19.30   16.30 
  -2  -3  12   15.40   16.00 
  -2  -3  12   -1.30   15.50 
   1   3 -12   13.20   15.70 
   1   3 -12   63.49   19.70 
  -1  -3  12   37.00   17.80 
  -1  -3  12   17.40   13.30 
   0   3 -12  393.96   29.90 
   0   3 -12  384.16   25.60 
   0  -3  12  399.86   25.40 
   0  -3  12  366.66   30.00 
  -1   3 -12    1.30   16.00 
  -1   3 -12  -10.00   14.80 
   1  -3  12    5.60   17.90 
   1  -3  12   19.00   15.20 
  -2   3 -12  104.49   19.10 
  -2   3 -12  105.49   21.30 
   2  -3  12   77.79   20.40 
   2  -3  12   66.29   17.30 
   3  -3  12   74.69   20.50 
   4   2 -12   12.80   25.50 
   4   2 -12   18.40   20.40 
  -4  -2  12   11.30   19.30 
  -4  -2  12   31.30   16.70 
   3   2 -12   42.10   18.10 
   3   2 -12   40.40   17.60 
   3   2 -12   15.40   21.40 
  -3  -2  12   46.60   15.70 
  -3  -2  12   29.40   17.20 
   2   2 -12    8.80   16.80 
   2   2 -12    9.50   19.00 
  -2  -2  12   13.20   14.40 
  -2  -2  12   -0.10   14.90 
   1   2 -12    6.30   14.40 
   1   2 -12   25.80   18.30 
  -1  -2  12   21.70   13.30 
  -1  -2  12   23.50   15.10 
   0   2 -12  140.39   20.20 
   0   2 -12  148.79   17.70 
   0  -2  12  123.59   15.70 
   0  -2  12  182.58   20.70 
  -1   2 -12   -2.30   15.60 
  -1   2 -12   -2.60   15.10 
   1  -2  12   15.60   13.70 
   1  -2  12    6.50   16.90 
  -2   2 -12  521.35   33.70 
  -2   2 -12  437.96   28.30 
   2  -2  12  481.45   27.10 
   2  -2  12  481.05   33.40 
  -3   2 -12  128.99   21.10 
   3  -2  12  158.88   19.80 
   3  -2  12  155.88   21.70 
   4  -2  12   14.60   23.60 
   4   1 -12  123.19   22.10 
   4   1 -12   83.69   26.40 
  -4  -1  12  122.39   17.20 
  -4  -1  12  126.09   21.80 
   3   1 -12   28.90   16.40 
   3   1 -12   29.80   19.50 
   3   1 -12   35.70   17.50 
  -3  -1  12   33.20   15.50 
  -3  -1  12   44.30   16.00 
   2   1 -12  -11.70   13.20 
   2   1 -12   25.80   14.90 
  -2  -1  12   -1.90   14.80 
  -2  -1  12    6.00   14.50 
   1   1 -12   -1.10   13.60 
   1   1 -12   20.90   17.70 
  -1  -1  12   -3.30   14.70 
  -1  -1  12   -2.30   12.70 
   0   1 -12   17.20   13.80 
   0   1 -12   12.90   15.60 
   0  -1  12   25.80   16.00 
   0  -1  12   26.10   13.50 
  -1   1 -12  129.99   16.80 
  -1   1 -12  118.89   19.60 
   1  -1  12  100.19   15.30 
   1  -1  12  121.69   19.80 
  -2   1 -12   92.19   18.60 
  -2   1 -12   39.20   16.40 
   2  -1  12   49.70   15.10 
   2  -1  12   73.39   20.40 
  -3   1 -12   92.19   19.50 
   3  -1  12   77.59   17.90 
   3  -1  12  119.89   24.10 
  -4   1 -12   -1.20   20.20 
   4  -1  12   26.00   23.40 
   4   0 -12  164.08   25.00 
  -4   0  12  138.69   21.80 
  -4   0  12  126.79   18.40 
   3   0 -12    6.90   20.10 
   3   0 -12    3.20   16.20 
  -3   0  12  -13.80   15.00 
  -3   0  12   11.30   16.60 
   2   0 -12  103.59   16.80 
   2   0 -12  125.09   21.60 
  -2   0  12   99.39   17.00 
  -2   0  12  109.19   15.80 
   1   0 -12   59.89   15.10 
   1   0 -12   43.50   17.50 
  -1   0  12   35.30   15.90 
  -1   0  12   58.49   13.70 
   0   0 -12    4.70   13.50 
   0   0 -12   15.00   16.80 
   0   0  12    0.90   12.40 
   0   0  12   13.70   15.10 
  -1   0 -12    8.20   16.90 
  -1   0 -12   13.20   14.20 
   1   0  12   32.70   16.80 
   1   0  12    5.70   13.10 
  -2   0 -12   50.09   15.80 
   2   0  12   61.89   16.50 
   2   0  12   47.30   18.20 
  -3   0 -12   20.80   19.20 
   3   0  12   38.00   16.50 
   3   0  12   25.20   19.20 
   4  -1 -12    2.20   19.90 
   4  -1 -12   -0.40   21.90 
  -4   1  12   16.40   20.90 
  -4   1  12   35.00   17.80 
   3  -1 -12   79.39   19.70 
   3  -1 -12   63.59   20.90 
  -3   1  12   70.59   16.20 
  -3   1  12   82.39   17.60 
   2  -1 -12   24.50   17.70 
   2  -1 -12   33.70   15.40 
  -2   1  12   25.20   16.00 
  -2   1  12   12.70   13.90 
   1  -1 -12   21.40   14.10 
   1  -1 -12   12.70   15.60 
  -1   1  12   12.70   14.00 
  -1   1  12   23.50   15.30 
   0  -1 -12  392.96   24.20 
   0  -1 -12  406.96   28.30 
   0   1  12  423.46   25.00 
   0   1  12  428.56   27.30 
  -1  -1 -12   60.29   16.10 
  -1  -1 -12   35.00   13.90 
   1   1  12   46.90   16.10 
   1   1  12   59.19   14.30 
  -2  -1 -12   31.60   15.30 
   2   1  12   17.40   13.40 
   2   1  12   16.90   17.60 
  -3  -1 -12   19.40   16.60 
   3   1  12   -2.70   15.30 
   3   1  12    5.70   19.20 
  -4  -1 -12   23.50   18.90 
   4   1  12   40.80   26.30 
   4  -2 -12   79.99   24.20 
   4  -2 -12   57.89   33.30 
  -4   2  12   71.79   19.50 
  -4   2  12   76.09   21.80 
   3  -2 -12  104.59   18.80 
   3  -2 -12   76.89   20.70 
  -3   2  12   74.99   16.90 
  -3   2  12   97.79   19.20 
   2  -2 -12  137.09   20.30 
   2  -2 -12  133.19   17.80 
  -2   2  12  110.49   16.10 
  -2   2  12  138.59   20.40 
   1  -2 -12    9.30   13.70 
   1  -2 -12    3.80   16.70 
  -1   2  12    8.00   18.20 
  -1   2  12   -4.30   12.10 
   0  -2 -12   42.10   14.00 
   0  -2 -12   60.19   14.70 
   0   2  12   35.50   16.40 
   0   2  12   48.90   13.10 
  -1  -2 -12   17.50   17.00 
  -1  -2 -12   -1.40   13.20 
   1   2  12   16.60   16.90 
   1   2  12   -1.70   12.70 
  -2  -2 -12  668.43   29.80 
   2   2  12  621.34   28.80 
   2   2  12  625.24   34.70 
  -3  -2 -12  128.79   18.60 
   3   2  12  186.98   24.80 
   3   2  12  138.19   18.10 
  -4  -2 -12   28.40   18.70 
   4   2  12   24.20   23.80 
   4  -3 -12   41.60   22.70 
  -4   3  12   10.70   20.30 
   3  -3 -12  409.06   28.30 
   3  -3 -12  433.06   33.10 
  -3   3  12  344.57   26.10 
  -3   3  12  376.06   26.70 
   2  -3 -12   49.50   17.40 
   2  -3 -12   66.09   19.20 
  -2   3  12   55.39   17.30 
  -2   3  12   41.80   14.70 
   1  -3 -12   12.30   14.10 
   1  -3 -12    6.70   16.90 
  -1   3  12   -1.90   12.90 
  -1   3  12   10.30   15.90 
   0  -3 -12  162.98   20.20 
   0  -3 -12  128.49   16.40 
   0   3  12  164.48   19.90 
   0   3  12  155.88   16.40 
  -1  -3 -12  435.96   26.80 
   1   3  12  507.65   26.90 
   1   3  12  485.85   26.80 
  -2  -3 -12  -18.30   14.00 
   2   3  12   -7.00   13.30 
   2   3  12    9.30   18.50 
  -3  -3 -12    9.00   17.40 
   3   3  12    5.60   15.40 
   3   3  12   12.00   20.10 
  -4  -3 -12   -5.80   20.40 
   4   3  12  -11.60   24.80 
   3  -4 -12    4.70   17.30 
   3  -4 -12    0.30   20.50 
  -3   4  12   -2.60   17.40 
   2  -4 -12   78.39   20.40 
   2  -4 -12   35.80   15.90 
  -2   4  12   40.10   15.00 
  -2   4  12   39.40   17.60 
   1  -4 -12    7.50   13.90 
   1  -4 -12   11.30   16.10 
  -1   4  12   11.50   13.20 
  -1   4  12    3.50   16.70 
   0  -4 -12  724.53   36.40 
   0  -4 -12  822.92   32.30 
   0   4  12  776.12   30.80 
   0   4  12  774.92   36.50 
  -1  -4 -12    0.20   14.70 
   1   4  12    0.00   13.20 
   1   4  12    7.20   16.90 
  -2  -4 -12  233.58   20.70 
   2   4  12  192.88   24.10 
   2   4  12  209.88   19.30 
  -3  -4 -12   80.49   16.80 
   3   4  12   70.39   22.70 
   3   4  12   70.19   17.40 
  -4  -4 -12  -19.10   20.60 
   4   4  12    1.80   21.00 
   3  -5 -12  340.67   28.30 
   3  -5 -12  326.17   26.60 
  -3   5  12  320.67   26.70 
   2  -5 -12    9.30   16.90 
   2  -5 -12   29.60   18.40 
  -2   5  12    4.90   15.00 
  -2   5  12   -4.20   17.30 
   1  -5 -12  148.09   17.10 
   1  -5 -12  177.38   22.70 
  -1   5  12  175.38   19.10 
  -1   5  12  152.18   21.80 
   0  -5 -12  934.61   47.40 
   0   5  12  864.51   35.30 
   0   5  12  852.31   39.30 
  -1  -5 -12  718.83   30.70 
   1   5  12  748.73   36.80 
   1   5  12  661.93   29.90 
  -2  -5 -12  866.81   36.70 
   2   5  12  819.72   34.10 
   2   5  12  846.02   40.90 
  -3  -5 -12  167.88   19.60 
   3   5  12  179.28   20.50 
   3   5  12  213.58   27.20 
  -4  -5 -12   78.29   21.80 
   4   5  12   75.39   27.20 
   4   5  12   87.59   21.30 
   3  -6 -12  201.18   25.90 
   3  -6 -12  169.78   23.50 
  -3   6  12  192.98   26.20 
   2  -6 -12   90.39   21.90 
   2  -6 -12   35.00   18.20 
  -2   6  12   58.59   21.20 
  -1   6  12  127.89   21.80 
  -1   6  12  126.09   19.00 
   0  -6 -12   -3.60   14.40 
   0   6  12   -1.90   15.40 
   0   6  12    2.40   18.40 
  -1  -6 -12  -13.50   14.60 
   1   6  12  -14.40   13.80 
   1   6  12   -3.40   14.30 
  -2  -6 -12   56.59   15.60 
   2   6  12   60.39   21.50 
   2   6  12   61.99   16.60 
  -3  -6 -12   24.60   18.10 
   3   6  12   35.80   23.20 
   3   6  12   34.20   17.40 
   2  -7 -12  274.57   22.60 
  -2   7  12  260.97   26.40 
   1  -7 -12   -0.80   15.10 
  -1   7  12    1.00   15.60 
  -1   7  12   -1.90   20.70 
   0  -7 -12   -5.60   14.60 
   0   7  12   -1.30   19.90 
   0   7  12   19.00   14.80 
  -1  -7 -12    1.70   14.00 
  -1  -7 -12   -7.20   18.30 
   1   7  12    0.50   20.50 
   1   7  12   -2.10   16.10 
  -2  -7 -12    6.10   21.50 
  -2  -7 -12   14.90   14.90 
   2   7  12   43.90   22.70 
   2   7  12   12.40   17.80 
   3   7  12  464.65   32.80 
   3   7  12  395.06   33.90 
   1  -8 -12    5.80   15.50 
  -1   8  12   23.80   18.70 
  -1   8  12   -6.00   22.80 
   0  -8 -12  147.99   16.90 
   0   8  12  126.59   18.50 
   1   8  12  118.09   31.10 
   1   8  12  117.09   18.10 
   2   8  12    4.30   21.70 
   2   8  12   -6.50   16.80 
   0   5 -13   -0.80   19.90 
   0   5 -13   36.90   24.00 
   0  -5  13    6.40   18.20 
   2   4 -13   88.89   22.40 
   2   4 -13   91.19   27.10 
  -2  -4  13   62.09   19.00 
   1   4 -13  888.51   43.70 
  -1  -4  13  879.91   43.30 
   0   4 -13  110.19   22.60 
   0   4 -13   95.19   23.90 
   0  -4  13  117.79   19.70 
   0  -4  13  148.49   24.40 
  -1   4 -13   65.09   22.90 
   1  -4  13   17.40   17.30 
   1  -4  13   61.79   24.30 
  -2  -3  13  277.07   23.20 
   1   3 -13   27.90   21.20 
   1   3 -13   41.40   18.30 
  -1  -3  13   25.30   16.10 
  -1  -3  13   19.30   18.80 
   0   3 -13  493.75   30.70 
   0   3 -13  521.65   34.80 
   0  -3  13  488.95   33.60 
   0  -3  13  462.25   30.10 
  -1   3 -13   86.39   21.60 
  -1   3 -13   79.09   21.50 
   1  -3  13  115.29   23.20 
   1  -3  13   78.29   17.70 
  -2   3 -13  208.38   25.80 
  -2   3 -13  135.49   25.00 
   2  -3  13  190.78   43.30 
   2  -3  13  145.99   21.40 
   3   2 -13   73.79   22.00 
   3   2 -13   44.70   25.70 
  -3  -2  13   61.79   18.10 
  -3  -2  13   78.29   20.00 
   2   2 -13   68.79   19.30 
   2   2 -13  123.49   24.90 
  -2  -2  13   87.99   18.90 
  -2  -2  13   91.89   33.00 
   1   2 -13  165.88   23.90 
   1   2 -13  131.69   19.80 
  -1  -2  13  176.48   22.90 
  -1  -2  13  127.69   18.00 
   0   2 -13   64.19   20.00 
   0   2 -13   94.49   20.40 
   0  -2  13   33.00   17.70 
   0  -2  13   76.69   20.30 
  -1   2 -13    2.80   19.80 
  -1   2 -13   20.90   17.10 
   1  -2  13  -10.00   19.40 
   1  -2  13   -7.90   16.80 
  -2   2 -13   52.69   19.40 
  -2   2 -13   98.09   22.90 
   2  -2  13   57.69   18.00 
   2  -2  13   21.40   22.90 
  -3   2 -13  190.78   25.40 
   3  -2  13  173.48   29.30 
   3   1 -13   58.39   21.10 
   3   1 -13   48.60   24.80 
  -3  -1  13   92.09   20.00 
  -3  -1  13   73.79   21.00 
   2   1 -13    1.60   21.30 
   2   1 -13   -6.40   17.20 
  -2  -1  13   -2.70   15.10 
   1   1 -13    1.60   16.60 
   1   1 -13    1.10   14.70 
  -1  -1  13   -9.80   16.00 
  -1  -1  13    7.70   17.10 
   0   1 -13    1.70   17.60 
   0   1 -13   12.20   19.20 
   0  -1  13   -4.50   14.90 
   0  -1  13   19.10   18.20 
  -1   1 -13   34.60   18.30 
  -1   1 -13   -7.30   15.90 
   1  -1  13    8.30   19.70 
   1  -1  13    5.00   15.20 
  -2   1 -13  117.19   23.30 
  -2   1 -13   76.89   19.30 
   2  -1  13  118.49   19.30 
   2  -1  13  103.79   21.80 
  -3   1 -13   -7.50   22.10 
   3  -1  13    5.10   18.60 
   3   0 -13  322.37   29.60 
  -3   0  13  274.07   23.30 
  -3   0  13  331.57   25.00 
   2   0 -13  -15.20   16.20 
   2   0 -13   12.40   19.30 
  -2   0  13   22.40   16.10 
  -2   0  13   18.40   18.50 
   1   0 -13  464.35   28.40 
   1   0 -13  535.95   34.50 
  -1   0  13  481.45   27.00 
  -1   0  13  459.25   29.70 
   0   0 -13   13.60   19.70 
   0   0 -13    2.10   15.70 
   0   0  13   -8.00   14.30 
   0   0  13   -7.50   16.90 
  -1   0 -13   34.60   19.40 
  -1   0 -13   -0.70   15.50 
   1   0  13   30.20   19.50 
   1   0  13    5.30   14.90 
  -2   0 -13   58.59   20.30 
   2   0  13   48.90   17.20 
   2   0  13   97.79   23.30 
   3   0  13  158.48   23.40 
   3  -1 -13  105.19   28.10 
  -3   1  13  105.09   21.10 
  -3   1  13   92.39   19.10 
   2  -1 -13  104.89   23.20 
   2  -1 -13   64.79   18.30 
  -2   1  13   81.49   17.90 
  -2   1  13   93.09   19.40 
   1  -1 -13   59.49   16.70 
   1  -1 -13   63.29   16.50 
  -1   1  13   33.30   15.50 
  -1   1  13   53.19   18.40 
   0  -1 -13  249.08   22.20 
   0  -1 -13  179.18   19.60 
   0   1  13  227.58   23.90 
   0   1  13  210.68   19.10 
  -1  -1 -13   64.19   21.10 
  -1  -1 -13  101.79   17.70 
   1   1  13  132.19   20.80 
   1   1  13  102.99   17.30 
  -2  -1 -13   26.70   17.40 
   2   1  13   16.30   19.40 
   2   1  13   15.00   16.00 
  -3  -1 -13  271.07   24.50 
   3   1  13  201.58   33.20 
   3   1  13  403.86   40.10 
   3  -2 -13  112.79   25.60 
  -3   2  13   70.99   21.30 
   2  -2 -13  131.19   23.20 
   2  -2 -13   79.19   18.40 
  -2   2  13   73.99   19.20 
  -2   2  13   88.89   17.60 
   1  -2 -13   22.30   19.90 
   1  -2 -13   14.10   16.10 
  -1   2  13   -1.10   14.60 
  -1   2  13   18.10   18.10 
   0  -2 -13  376.16   31.10 
   0  -2 -13  330.77   25.30 
   0   2  13  359.16   27.30 
   0   2  13  319.37   23.90 
  -1  -2 -13   61.99   16.90 
  -1  -2 -13   99.49   18.00 
   1   2  13   65.29   16.30 
   1   2  13   83.69   21.20 
  -2  -2 -13    8.70   16.80 
   2   2  13    5.40   17.30 
   2   2  13    1.70   19.80 
  -3  -2 -13    4.10   18.50 
   3   2  13    9.50   33.60 
   3  -3 -13  171.78   27.10 
  -3   3  13  132.09   20.70 
  -3   3  13  121.29   23.20 
   2  -3 -13  219.68   25.60 
   2  -3 -13  180.48   20.90 
  -2   3  13  180.38   22.60 
  -2   3  13  237.58   21.00 
   1  -3 -13   23.80   20.30 
   1  -3 -13    6.20   15.70 
  -1   3  13    5.80   17.70 
  -1   3  13   -8.20   14.30 
   0  -3 -13   11.30   15.30 
   0  -3 -13   26.30   19.60 
   0   3  13    1.20   15.90 
   0   3  13   18.10   18.50 
  -1  -3 -13   25.20   15.90 
   1   3  13   28.90   15.00 
   1   3  13  -11.50   19.00 
  -2  -3 -13   -1.90   16.80 
   2   3  13  -17.20   20.50 
   2   3  13    0.30   16.00 
  -3  -3 -13   89.19   19.40 
   3  -4 -13   18.70   23.20 
   3  -4 -13   61.19   27.40 
  -3   4  13    9.80   22.00 
  -3   4  13   29.20   19.30 
   2  -4 -13   71.59   21.00 
   2  -4 -13  113.59   23.60 
  -2   4  13   73.99   21.10 
  -2   4  13   65.49   17.50 
   1  -4 -13   10.90   18.10 
   1  -4 -13   47.50   21.30 
  -1   4  13   17.90   17.00 
  -1   4  13   22.00   19.60 
   0  -4 -13   62.19   20.90 
   0  -4 -13   57.39   16.10 
   0   4  13   51.79   19.80 
   0   4  13   50.89   15.90 
  -1  -4 -13    0.40   17.50 
   1   4  13   -4.90   19.30 
   1   4  13   11.50   15.20 
  -2  -4 -13  149.59   21.50 
   2   4  13  134.79   24.80 
   2   4  13  130.19   18.80 
  -3  -4 -13    2.70   19.30 
   3   4  13   14.60   24.40 
   2  -5 -13   47.20   22.90 
   2  -5 -13  -14.90   18.70 
  -2   5  13    3.40   20.80 
   1  -5 -13  499.25   36.10 
   1  -5 -13  453.65   28.00 
  -1   5  13  500.55   35.10 
  -1   5  13  466.25   28.20 
   0  -5 -13   45.70   17.20 
   0   5  13   83.69   21.70 
   0   5  13   84.89   17.40 
  -1  -5 -13   57.29   16.40 
   1   5  13   36.80   16.40 
   1   5  13   31.70   21.30 
  -2  -5 -13   12.20   18.80 
   2   5  13   34.60   17.50 
   2   5  13   29.40   22.20 
  -3  -5 -13  457.35   32.60 
   3   5  13  453.15   34.00 
   3   5  13  504.25   37.50 
   2  -6 -13   -5.40   20.60 
   2  -6 -13   51.89   23.40 
  -2   6  13   14.10   20.60 
  -2   6  13   29.80   23.20 
   1  -6 -13   -1.80   17.90 
  -1   6  13   34.60   21.40 
  -1   6  13    4.10   19.50 
   0  -6 -13   -8.90   16.10 
   0   6  13    7.30   16.30 
   0   6  13    8.00   21.90 
  -1  -6 -13   -3.90   19.60 
   1   6  13   18.40   16.40 
   1   6  13   16.60   22.60 
  -2  -6 -13  205.48   33.10 
   2   6  13  265.77   23.80 
   2   6  13  245.48   29.10 
   1  -7 -13   52.39   18.70 
  -1   7  13   98.99   22.40 
  -1   7  13   81.29   25.70 
   0   7  13    1.10   21.90 
   0   7  13   28.10   27.80 
  -1  -7 -13   -4.50   17.40 
   1   7  13   29.00   24.00 
   1   7  13    8.50   20.90 
   0   3 -14    5.90   20.60 
   0  -3  14    9.40   24.00 
   0  -3  14    1.30   20.20 
   1   2 -14  210.88   26.50 
   1   2 -14  167.78   28.00 
  -1  -2  14  176.78   26.10 
   0   2 -14   43.70   20.50 
   0   2 -14   67.69   24.80 
   0  -2  14   53.79   22.30 
   0  -2  14   40.00   20.60 
  -1   2 -14  152.88   23.50 
  -1   2 -14  221.38   28.70 
   1  -2  14  203.98   27.30 
   1  -2  14  208.98   22.70 
   2   1 -14   -3.50   18.70 
   2   1 -14    5.40   20.30 
  -2  -1  14   -1.80   20.00 
  -2  -1  14   37.90   22.10 
  -1  -1  14  197.78   25.30 
  -1  -1  14  231.68   23.70 
   0   1 -14  170.48   26.40 
   0  -1  14  145.09   24.40 
   0  -1  14  121.39   19.90 
  -1   1 -14   41.20   21.80 
   1  -1  14   14.00   22.20 
   1  -1  14   17.20   17.70 
  -2   1 -14  233.78   25.80 
   2  -1  14  231.08   30.10 
   2   0 -14    8.80   20.50 
   2   0 -14   54.79   24.90 
  -2   0  14   38.00   23.20 
  -2   0  14   18.40   20.90 
   1   0 -14  199.58   30.10 
  -1   0  14  205.68   23.20 
  -1   0  14  194.78   25.30 
   0   0 -14  841.42   38.70 
   0   0 -14  886.31   45.10 
   0   0  14  941.11   37.80 
   0   0  14  841.12   42.70 
  -1   0 -14  377.96   29.20 
  -1   0 -14  402.66   29.40 
   1   0  14  345.37   26.70 
   1   0  14  378.36   31.60 
  -2   0 -14   94.29   25.40 
   2   0  14  115.99   27.10 
   2  -1 -14  436.16   31.90 
   2  -1 -14  463.35   38.40 
  -2   1  14  454.15   32.20 
   1  -1 -14   45.60   18.30 
   1  -1 -14   11.30   19.10 
  -1   1  14   43.80   20.80 
  -1   1  14   50.19   19.90 
   0  -1 -14   14.80   18.10 
   0  -1 -14   62.99   21.90 
   0   1  14   51.49   21.40 
   0   1  14   23.30   17.30 
  -1  -1 -14   -9.60   18.00 
  -1  -1 -14   38.20   22.60 
   1   1  14   17.00   21.40 
   1   1  14   23.10   17.40 
   2   1  14   41.90   21.70 
   2   1  14    6.40   23.70 
   2  -2 -14  159.78   26.20 
   2  -2 -14  167.38   27.70 
  -2   2  14  126.19   21.40 
  -2   2  14  158.28   24.50 
   1  -2 -14   33.30   18.90 
   1  -2 -14   61.09   24.00 
  -1   2  14   43.20   18.00 
  -1   2  14   57.19   22.70 
   0  -2 -14  548.35   32.40 
   0  -2 -14  635.84   39.30 
   0   2  14  584.14   37.30 
   0   2  14  541.75   30.50 
  -1  -2 -14  942.81   42.50 
  -1  -2 -14 1034.50   47.90 
   1   2  14  976.20   46.20 
   1   2  14  991.60   39.50 
  -2  -2 -14    7.80   19.30 
   2   2  14   12.90   20.90 
   2  -3 -14  132.99   25.90 
  -2   3  14  184.38   25.50 
  -2   3  14  157.38   23.80 
   1  -3 -14  195.68   41.00 
   1  -3 -14  193.88   24.50 
  -1   3  14  195.58   26.40 
   0  -3 -14   45.00   18.40 
   0  -3 -14   77.89   19.30 
   0   3  14   35.70   20.90 
   0   3  14   50.19   18.10 
  -1  -3 -14  427.86   33.10 
   1   3  14  349.47   31.50 
  -2  -3 -14    1.70   21.50 
   2   3  14   -6.10   18.30 
   2   3  14   13.90   23.90 
   1  -4 -14   22.50   28.70 
   1  -4 -14    6.80   20.60 
  -1   4  14   -2.70   22.10 
  -1   4  14   -3.20   17.70 
   0  -4 -14  173.58   42.40 
   0  -4 -14  108.99   19.80 
   0   4  14   99.39   24.10 
  -1  -4 -14   11.60   20.00 
   1   4  14   14.20   37.60 
  -2  -4 -14  991.40   44.40 
   2   4  14 1016.40   49.80 
   2   4  14 1020.70   41.60 
   1  -5 -14  177.48   22.00 
   1  -5 -14  266.27   29.00 
  -1   5  14  189.48   22.70 
   0  -5 -14   -4.60   19.50 
   0   5  14    9.20   22.10 
  -1  -5 -14  182.68   23.60 
   1   5  14  156.88   23.30 
   1   5  14  169.18   27.00 
   0   0   0    0.00    0.00 
  
_computing_structure_solution     'SHELXT 2014/5 (Sheldrick, 2014)' 
;
_shelx_hkl_checksum              69043

####################################################################### 
# 
# This file contains crystal structure data downloaded from the 
# Cambridge Structural Database (CSD) hosted by the Cambridge 
# Crystallographic Data Centre (CCDC).
# 
# Full information about CCDC data access policies and citation 
# guidelines are available at http://www.ccdc.cam.ac.uk/access/V1 
# 
# Audit and citation data items may have been added by the CCDC. 
# Please retain this information to preserve the provenance of 
# this file and to allow appropriate attribution of the data. 
# 
#######################################################################

data_d2207a_a
_database_code_depnum_ccdc_archive 'CCDC 2194279'
loop_
_audit_author_name
_audit_author_address
'Alan J. Lough'
;X Ray Crystallography Laboratory, Department of Chemistry, University of Toronto
Canada
;
_audit_update_record             
;
2022-08-02 deposited with the CCDC.	2022-10-05 downloaded from the CCDC.
;

_audit_creation_method           SHELXL-2018/3
_shelx_SHELXL_version_number     2018/3
_chemical_name_systematic        ?
_chemical_name_common            ?
_chemical_melting_point          ?
_chemical_formula_moiety         'C13 H19 N O5'
_chemical_formula_sum            'C13 H19 N O5'
_chemical_formula_weight         269.29

loop_
_atom_type_symbol
_atom_type_description
_atom_type_scat_dispersion_real
_atom_type_scat_dispersion_imag
_atom_type_scat_source
C C 0.0181 0.0091 'International Tables Vol C Tables 4.2.6.8 and 6.1.1.4'
H H 0.0000 0.0000 'International Tables Vol C Tables 4.2.6.8 and 6.1.1.4'
N N 0.0311 0.0180 'International Tables Vol C Tables 4.2.6.8 and 6.1.1.4'
O O 0.0492 0.0322 'International Tables Vol C Tables 4.2.6.8 and 6.1.1.4'

_space_group_crystal_system      monoclinic
_space_group_IT_number           14
_space_group_name_H-M_alt        'P 21/c'
_space_group_name_Hall           '-P 2ybc'

_shelx_space_group_comment       
; 
The symmetry employed for this shelxl refinement is uniquely defined 
by the following loop, which should always be used as a source of 
symmetry information in preference to the above space-group names. 
They are only intended as comments. 
;

loop_
_space_group_symop_operation_xyz
'x, y, z'
'-x, y+1/2, -z+1/2'
'-x, -y, -z'
'x, -y-1/2, z-1/2'

_cell_length_a                   11.2115(8)
_cell_length_b                   11.5329(9)
_cell_length_c                   11.1450(8)
_cell_angle_alpha                90
_cell_angle_beta                 104.981(4)
_cell_angle_gamma                90
_cell_volume                     1392.08(18)
_cell_formula_units_Z            4
_cell_measurement_temperature    150(2)
_cell_measurement_reflns_used    9768
_cell_measurement_theta_min      4.08
_cell_measurement_theta_max      66.22

_exptl_crystal_description       Shard
_exptl_crystal_colour            colourless
_exptl_crystal_density_meas      ?
_exptl_crystal_density_method    ?
_exptl_crystal_density_diffrn    1.285
_exptl_crystal_F_000             576
_exptl_transmission_factor_min   ?
_exptl_transmission_factor_max   ?
_exptl_crystal_size_max          0.370
_exptl_crystal_size_mid          0.340
_exptl_crystal_size_min          0.250
_exptl_absorpt_coefficient_mu    0.826
_shelx_estimated_absorpt_T_min   0.750
_shelx_estimated_absorpt_T_max   0.820
_exptl_absorpt_correction_type   multi-scan
_exptl_absorpt_correction_T_min  0.6980
_exptl_absorpt_correction_T_max  0.7528
_exptl_absorpt_process_details   'SADABS (Krause et al., 2015)'
_exptl_absorpt_special_details   ?
_diffrn_ambient_temperature      150(2)
_diffrn_radiation_wavelength     1.54178
_diffrn_radiation_type           CuK\a
_diffrn_source                   'Incoatec ImuS with multi-layer optics'
_diffrn_measurement_device_type  'Bruker Kappa APEX-DUO CMOS PHOTON II'
_diffrn_measurement_method       '\f and \w scans'
_diffrn_detector_area_resol_mean ?
_diffrn_reflns_number            34811
_diffrn_reflns_av_unetI/netI     0.0184
_diffrn_reflns_av_R_equivalents  0.0409
_diffrn_reflns_limit_h_min       -13
_diffrn_reflns_limit_h_max       13
_diffrn_reflns_limit_k_min       -13
_diffrn_reflns_limit_k_max       13
_diffrn_reflns_limit_l_min       -13
_diffrn_reflns_limit_l_max       13
_diffrn_reflns_theta_min         4.082
_diffrn_reflns_theta_max         66.215
_diffrn_reflns_theta_full        66.215
_diffrn_measured_fraction_theta_max 0.974
_diffrn_measured_fraction_theta_full 0.974
_diffrn_reflns_Laue_measured_fraction_max 0.974
_diffrn_reflns_Laue_measured_fraction_full 0.974
_diffrn_reflns_point_group_measured_fraction_max 0.974
_diffrn_reflns_point_group_measured_fraction_full 0.974
_reflns_number_total             2373
_reflns_number_gt                2163
_reflns_threshold_expression     'I > 2\s(I)'
_reflns_Friedel_coverage         0.000
_reflns_Friedel_fraction_max     .
_reflns_Friedel_fraction_full    .

_reflns_special_details          
; 
 Reflections were merged by SHELXL according to the crystal 
 class for the calculation of statistics and refinement. 
  
 _reflns_Friedel_fraction is defined as the number of unique 
 Friedel pairs measured divided by the number that would be 
 possible theoretically, ignoring centric projections and 
 systematic absences. 
;

_computing_data_collection       'APEX4 (Bruker AXS, 2021)'
_computing_cell_refinement       APEX4
_computing_data_reduction        APEX4
_computing_structure_solution    'SHELXT 2014/5 (Sheldrick, 2015a)'
_computing_structure_refinement  'SHELXL-2018/3 (Sheldrick, 2015b)'
_computing_molecular_graphics    'PLATON (Spek, 2009)'
_computing_publication_material  'SHELXTL (Sheldrick, 2008)'
_refine_special_details          ?
_refine_ls_structure_factor_coef Fsqd
_refine_ls_matrix_type           full
_refine_ls_weighting_scheme      calc
_refine_ls_weighting_details     
'w=1/[\s^2^(Fo^2^)+(0.0327P)^2^+0.5505P] where P=(Fo^2^+2Fc^2^)/3'
_atom_sites_solution_primary     dual
_atom_sites_solution_secondary   ?
_atom_sites_solution_hydrogens   geom
_refine_ls_hydrogen_treatment    constr
_refine_ls_extinction_method     none
_refine_ls_extinction_coef       .
_refine_ls_number_reflns         2373
_refine_ls_number_parameters     174
_refine_ls_number_restraints     0
_refine_ls_R_factor_all          0.0381
_refine_ls_R_factor_gt           0.0343
_refine_ls_wR_factor_ref         0.0853
_refine_ls_wR_factor_gt          0.0829
_refine_ls_goodness_of_fit_ref   1.101
_refine_ls_restrained_S_all      1.101
_refine_ls_shift/su_max          0.000
_refine_ls_shift/su_mean         0.000

loop_
_atom_site_label
_atom_site_type_symbol
_atom_site_fract_x
_atom_site_fract_y
_atom_site_fract_z
_atom_site_U_iso_or_equiv
_atom_site_adp_type
_atom_site_occupancy
_atom_site_site_symmetry_order
_atom_site_calc_flag
_atom_site_refinement_flags_posn
_atom_site_refinement_flags_adp
_atom_site_refinement_flags_occupancy
_atom_site_disorder_assembly
_atom_site_disorder_group
O1 O 0.75861(9) 0.45154(8) 0.78957(8) 0.0278(2) Uani 1 1 d . . . . .
O2 O 0.93913(8) 0.31123(9) 0.74980(9) 0.0333(3) Uani 1 1 d . . . . .
O3 O 0.80742(8) 0.23457(8) 0.58051(8) 0.0260(2) Uani 1 1 d . . . . .
O4 O 0.52098(9) 0.34551(9) 0.57769(10) 0.0389(3) Uani 1 1 d . . . . .
O5 O 0.62748(9) 0.24707(9) 0.74500(9) 0.0343(3) Uani 1 1 d . . . . .
N1 N 0.77539(10) 0.57330(10) 0.77262(10) 0.0274(3) Uani 1 1 d . . . . .
C1 C 0.73550(11) 0.39337(11) 0.67109(11) 0.0219(3) Uani 1 1 d . . . . .
C2 C 0.72638(11) 0.48985(11) 0.57389(11) 0.0215(3) Uani 1 1 d . . . . .
H2A H 0.638841 0.496059 0.523320 0.026 Uiso 1 1 calc R U . . .
C3 C 0.81191(13) 0.48528(12) 0.48591(12) 0.0266(3) Uani 1 1 d . . . . .
H3A H 0.897333 0.467447 0.533786 0.032 Uiso 1 1 calc R U . . .
H3B H 0.784195 0.423334 0.423418 0.032 Uiso 1 1 calc R U . . .
C4 C 0.80890(13) 0.60244(12) 0.42073(12) 0.0290(3) Uani 1 1 d . . . . .
H4A H 0.863883 0.599248 0.364148 0.035 Uiso 1 1 calc R U . . .
H4B H 0.723953 0.617692 0.369876 0.035 Uiso 1 1 calc R U . . .
C5 C 0.84957(13) 0.70132(12) 0.51256(13) 0.0305(3) Uani 1 1 d . . . . .
H5A H 0.844784 0.775217 0.466349 0.037 Uiso 1 1 calc R U . . .
H5B H 0.936690 0.689150 0.558969 0.037 Uiso 1 1 calc R U . . .
C6 C 0.76950(13) 0.71019(12) 0.60476(13) 0.0299(3) Uani 1 1 d . . . . .
H6A H 0.808092 0.764349 0.672621 0.036 Uiso 1 1 calc R U . . .
H6B H 0.686916 0.740728 0.562028 0.036 Uiso 1 1 calc R U . . .
C7 C 0.75684(11) 0.59341(11) 0.65714(12) 0.0232(3) Uani 1 1 d . . . . .
C8 C 0.84115(11) 0.30838(11) 0.67488(11) 0.0221(3) Uani 1 1 d . . . . .
C9 C 0.89733(13) 0.14574(11) 0.56807(13) 0.0281(3) Uani 1 1 d . . . . .
H9A H 0.981230 0.169390 0.615259 0.034 Uiso 1 1 calc R U . . .
H9B H 0.897174 0.137195 0.479645 0.034 Uiso 1 1 calc R U . . .
C10 C 0.86438(19) 0.03370(14) 0.6164(2) 0.0568(5) Uani 1 1 d . . . . .
H10A H 0.923876 -0.025818 0.607535 0.085 Uiso 1 1 calc R U . . .
H10B H 0.781314 0.010655 0.569398 0.085 Uiso 1 1 calc R U . . .
H10C H 0.866162 0.042248 0.704383 0.085 Uiso 1 1 calc R U . . .
C11 C 0.61437(12) 0.32657(11) 0.65632(12) 0.0256(3) Uani 1 1 d . . . . .
C12 C 0.51986(14) 0.17379(14) 0.74235(15) 0.0388(4) Uani 1 1 d . . . . .
H12A H 0.443315 0.219779 0.712822 0.047 Uiso 1 1 calc R U . . .
H12B H 0.523676 0.145897 0.827270 0.047 Uiso 1 1 calc R U . . .
C13 C 0.51733(16) 0.07300(15) 0.65851(19) 0.0511(5) Uani 1 1 d . . . . .
H13A H 0.446123 0.023825 0.658817 0.077 Uiso 1 1 calc R U . . .
H13B H 0.593488 0.027979 0.687518 0.077 Uiso 1 1 calc R U . . .
H13C H 0.510717 0.100767 0.573932 0.077 Uiso 1 1 calc R U . . .

loop_
_atom_site_aniso_label
_atom_site_aniso_U_11
_atom_site_aniso_U_22
_atom_site_aniso_U_33
_atom_site_aniso_U_23
_atom_site_aniso_U_13
_atom_site_aniso_U_12
O1 0.0366(5) 0.0254(5) 0.0212(5) 0.0000(4) 0.0071(4) 0.0030(4)
O2 0.0242(5) 0.0367(6) 0.0327(5) -0.0061(4) -0.0038(4) 0.0051(4)
O3 0.0255(5) 0.0232(5) 0.0267(5) -0.0029(4) 0.0020(4) 0.0028(4)
O4 0.0225(5) 0.0416(6) 0.0478(6) 0.0168(5) 0.0003(5) -0.0023(4)
O5 0.0285(5) 0.0384(6) 0.0354(6) 0.0139(4) 0.0071(4) -0.0037(4)
N1 0.0279(6) 0.0245(6) 0.0301(6) -0.0033(5) 0.0080(5) -0.0003(5)
C1 0.0228(6) 0.0228(7) 0.0191(6) -0.0001(5) 0.0035(5) 0.0009(5)
C2 0.0199(6) 0.0202(6) 0.0227(6) 0.0013(5) 0.0025(5) 0.0006(5)
C3 0.0323(7) 0.0251(7) 0.0233(7) 0.0012(5) 0.0087(6) 0.0024(6)
C4 0.0330(7) 0.0284(7) 0.0260(7) 0.0043(6) 0.0084(6) 0.0002(6)
C5 0.0303(7) 0.0280(7) 0.0325(7) 0.0035(6) 0.0070(6) -0.0060(6)
C6 0.0341(8) 0.0215(7) 0.0334(7) -0.0033(6) 0.0077(6) -0.0036(6)
C7 0.0196(6) 0.0241(7) 0.0260(7) -0.0026(5) 0.0061(5) 0.0004(5)
C8 0.0235(7) 0.0207(6) 0.0215(6) 0.0027(5) 0.0046(5) -0.0014(5)
C9 0.0294(7) 0.0260(7) 0.0302(7) -0.0022(6) 0.0100(6) 0.0048(6)
C10 0.0669(12) 0.0305(9) 0.0856(14) 0.0175(9) 0.0424(11) 0.0167(8)
C11 0.0245(7) 0.0252(7) 0.0276(7) 0.0042(5) 0.0080(6) 0.0029(5)
C12 0.0295(8) 0.0424(9) 0.0476(9) 0.0146(7) 0.0159(7) -0.0051(7)
C13 0.0424(9) 0.0410(10) 0.0753(13) 0.0039(9) 0.0249(9) -0.0097(8)

_geom_special_details            
; 
 All esds (except the esd in the dihedral angle between two l.s. planes) 
 are estimated using the full covariance matrix.  The cell esds are taken 
 into account individually in the estimation of esds in distances, angles 
 and torsion angles; correlations between esds in cell parameters are only 
 used when they are defined by crystal symmetry.  An approximate (isotropic) 
 treatment of cell esds is used for estimating esds involving l.s. planes. 
;

loop_
_geom_bond_atom_site_label_1
_geom_bond_atom_site_label_2
_geom_bond_distance
_geom_bond_site_symmetry_2
_geom_bond_publ_flag
O1 N1 1.4358(15) . ?
O1 C1 1.4436(15) . ?
O2 C8 1.1962(15) . ?
O3 C8 1.3297(15) . ?
O3 C9 1.4687(16) . ?
O4 C11 1.1991(16) . ?
O5 C11 1.3281(16) . ?
O5 C12 1.4672(17) . ?
N1 C7 1.2709(17) . ?
C1 C8 1.5296(18) . ?
C1 C11 1.5328(18) . ?
C1 C2 1.5378(17) . ?
C2 C7 1.4967(18) . ?
C2 C3 1.5394(18) . ?
C2 H2A 1.0000 . ?
C3 C4 1.5302(18) . ?
C3 H3A 0.9900 . ?
C3 H3B 0.9900 . ?
C4 C5 1.5214(19) . ?
C4 H4A 0.9900 . ?
C4 H4B 0.9900 . ?
C5 C6 1.5328(19) . ?
C5 H5A 0.9900 . ?
C5 H5B 0.9900 . ?
C6 C7 1.4892(19) . ?
C6 H6A 0.9900 . ?
C6 H6B 0.9900 . ?
C9 C10 1.483(2) . ?
C9 H9A 0.9900 . ?
C9 H9B 0.9900 . ?
C10 H10A 0.9800 . ?
C10 H10B 0.9800 . ?
C10 H10C 0.9800 . ?
C12 C13 1.487(2) . ?
C12 H12A 0.9900 . ?
C12 H12B 0.9900 . ?
C13 H13A 0.9800 . ?
C13 H13B 0.9800 . ?
C13 H13C 0.9800 . ?

loop_
_geom_angle_atom_site_label_1
_geom_angle_atom_site_label_2
_geom_angle_atom_site_label_3
_geom_angle
_geom_angle_site_symmetry_1
_geom_angle_site_symmetry_3
_geom_angle_publ_flag
N1 O1 C1 109.44(9) . . ?
C8 O3 C9 117.35(10) . . ?
C11 O5 C12 116.77(11) . . ?
C7 N1 O1 108.60(10) . . ?
O1 C1 C8 108.54(10) . . ?
O1 C1 C11 106.04(10) . . ?
C8 C1 C11 109.82(10) . . ?
O1 C1 C2 105.76(10) . . ?
C8 C1 C2 113.15(10) . . ?
C11 C1 C2 113.10(10) . . ?
C7 C2 C1 100.24(10) . . ?
C7 C2 C3 110.02(10) . . ?
C1 C2 C3 119.01(10) . . ?
C7 C2 H2A 109.0 . . ?
C1 C2 H2A 109.0 . . ?
C3 C2 H2A 109.0 . . ?
C4 C3 C2 109.34(11) . . ?
C4 C3 H3A 109.8 . . ?
C2 C3 H3A 109.8 . . ?
C4 C3 H3B 109.8 . . ?
C2 C3 H3B 109.8 . . ?
H3A C3 H3B 108.3 . . ?
C5 C4 C3 112.12(11) . . ?
C5 C4 H4A 109.2 . . ?
C3 C4 H4A 109.2 . . ?
C5 C4 H4B 109.2 . . ?
C3 C4 H4B 109.2 . . ?
H4A C4 H4B 107.9 . . ?
C4 C5 C6 112.05(11) . . ?
C4 C5 H5A 109.2 . . ?
C6 C5 H5A 109.2 . . ?
C4 C5 H5B 109.2 . . ?
C6 C5 H5B 109.2 . . ?
H5A C5 H5B 107.9 . . ?
C7 C6 C5 109.52(11) . . ?
C7 C6 H6A 109.8 . . ?
C5 C6 H6A 109.8 . . ?
C7 C6 H6B 109.8 . . ?
C5 C6 H6B 109.8 . . ?
H6A C6 H6B 108.2 . . ?
N1 C7 C6 123.70(12) . . ?
N1 C7 C2 115.69(12) . . ?
C6 C7 C2 120.55(11) . . ?
O2 C8 O3 126.28(12) . . ?
O2 C8 C1 124.51(12) . . ?
O3 C8 C1 109.18(10) . . ?
O3 C9 C10 109.38(12) . . ?
O3 C9 H9A 109.8 . . ?
C10 C9 H9A 109.8 . . ?
O3 C9 H9B 109.8 . . ?
C10 C9 H9B 109.8 . . ?
H9A C9 H9B 108.2 . . ?
C9 C10 H10A 109.5 . . ?
C9 C10 H10B 109.5 . . ?
H10A C10 H10B 109.5 . . ?
C9 C10 H10C 109.5 . . ?
H10A C10 H10C 109.5 . . ?
H10B C10 H10C 109.5 . . ?
O4 C11 O5 125.27(12) . . ?
O4 C11 C1 124.68(12) . . ?
O5 C11 C1 110.03(11) . . ?
O5 C12 C13 110.17(12) . . ?
O5 C12 H12A 109.6 . . ?
C13 C12 H12A 109.6 . . ?
O5 C12 H12B 109.6 . . ?
C13 C12 H12B 109.6 . . ?
H12A C12 H12B 108.1 . . ?
C12 C13 H13A 109.5 . . ?
C12 C13 H13B 109.5 . . ?
H13A C13 H13B 109.5 . . ?
C12 C13 H13C 109.5 . . ?
H13A C13 H13C 109.5 . . ?
H13B C13 H13C 109.5 . . ?

loop_
_geom_torsion_atom_site_label_1
_geom_torsion_atom_site_label_2
_geom_torsion_atom_site_label_3
_geom_torsion_atom_site_label_4
_geom_torsion
_geom_torsion_site_symmetry_1
_geom_torsion_site_symmetry_2
_geom_torsion_site_symmetry_3
_geom_torsion_site_symmetry_4
_geom_torsion_publ_flag
C1 O1 N1 C7 4.12(13) . . . . ?
N1 O1 C1 C8 116.41(10) . . . . ?
N1 O1 C1 C11 -125.65(10) . . . . ?
N1 O1 C1 C2 -5.29(12) . . . . ?
O1 C1 C2 C7 4.31(12) . . . . ?
C8 C1 C2 C7 -114.38(11) . . . . ?
C11 C1 C2 C7 119.94(11) . . . . ?
O1 C1 C2 C3 124.17(12) . . . . ?
C8 C1 C2 C3 5.48(16) . . . . ?
C11 C1 C2 C3 -120.20(12) . . . . ?
C7 C2 C3 C4 -51.64(14) . . . . ?
C1 C2 C3 C4 -166.37(11) . . . . ?
C2 C3 C4 C5 58.93(15) . . . . ?
C3 C4 C5 C6 -57.94(16) . . . . ?
C4 C5 C6 C7 48.22(15) . . . . ?
O1 N1 C7 C6 -178.27(11) . . . . ?
O1 N1 C7 C2 -1.07(15) . . . . ?
C5 C6 C7 N1 130.62(13) . . . . ?
C5 C6 C7 C2 -46.44(16) . . . . ?
C1 C2 C7 N1 -2.11(14) . . . . ?
C3 C2 C7 N1 -128.29(12) . . . . ?
C1 C2 C7 C6 175.18(11) . . . . ?
C3 C2 C7 C6 49.00(15) . . . . ?
C9 O3 C8 O2 1.68(19) . . . . ?
C9 O3 C8 C1 179.85(10) . . . . ?
O1 C1 C8 O2 -17.11(17) . . . . ?
C11 C1 C8 O2 -132.62(13) . . . . ?
C2 C1 C8 O2 99.96(14) . . . . ?
O1 C1 C8 O3 164.67(10) . . . . ?
C11 C1 C8 O3 49.16(13) . . . . ?
C2 C1 C8 O3 -78.26(13) . . . . ?
C8 O3 C9 C10 101.31(15) . . . . ?
C12 O5 C11 O4 2.7(2) . . . . ?
C12 O5 C11 C1 -178.83(11) . . . . ?
O1 C1 C11 O4 115.72(14) . . . . ?
C8 C1 C11 O4 -127.19(14) . . . . ?
C2 C1 C11 O4 0.26(19) . . . . ?
O1 C1 C11 O5 -62.73(13) . . . . ?
C8 C1 C11 O5 54.36(14) . . . . ?
C2 C1 C11 O5 -178.20(10) . . . . ?
C11 O5 C12 C13 85.64(16) . . . . ?

_refine_diff_density_max         0.242
_refine_diff_density_min         -0.181
_refine_diff_density_rms         0.037

_shelx_res_file                  
; 
TITL d2207a_a.res in P2(1)/c 
    d2207a_a.res 
    created by SHELXL-2018/3 at 14:35:41 on 27-Jan-2022 
REM Old TITL d2207a in P2(1)/c 
REM SHELXT solution in P2(1)/c: R1 0.128, Rweak 0.005, Alpha 0.029 
REM <I/s>   0.739 for  136 systematic absences,  Orientation as input 
REM Formula found by SHELXT:  C13 N O5 
  
CELL  1.54178  11.2115  11.5329  11.1450   90.000  104.981   90.000 
ZERR    4.000   0.0008   0.0009   0.0008    0.000    0.004    0.000 
LATT  1 
SYMM -X, 1/2+Y, 1/2-Z 
SFAC C H N O 
UNIT 52 76 4 20 
TEMP -123.140 
SIZE 0.25 0.34 0.37 
ACTA 
L.S. 5 
BOND $H 
CONF 
HTAB 
FMAP 2 
PLAN 20 
WGHT    0.032700    0.550500 
FVAR       1.36621 
O1    4    0.758606    0.451543    0.789574    11.00000    0.03662    0.02535 = 
         0.02117   -0.00005    0.00709    0.00301 
O2    4    0.939132    0.311226    0.749803    11.00000    0.02418    0.03672 = 
         0.03274   -0.00611   -0.00382    0.00512 
O3    4    0.807421    0.234570    0.580507    11.00000    0.02552    0.02325 = 
         0.02672   -0.00295    0.00199    0.00279 
O4    4    0.520977    0.345508    0.577688    11.00000    0.02249    0.04156 = 
         0.04785    0.01680    0.00026   -0.00235 
O5    4    0.627485    0.247065    0.745000    11.00000    0.02848    0.03836 = 
         0.03538    0.01390    0.00711   -0.00375 
N1    3    0.775387    0.573304    0.772623    11.00000    0.02787    0.02454 = 
         0.03010   -0.00328    0.00803   -0.00029 
C1    1    0.735501    0.393374    0.671091    11.00000    0.02281    0.02284 = 
         0.01909   -0.00006    0.00346    0.00095 
C2    1    0.726380    0.489852    0.573887    11.00000    0.01995    0.02023 = 
         0.02272    0.00125    0.00254    0.00061 
AFIX  13 
H2A   2    0.638841    0.496059    0.523320    11.00000   -1.20000 
AFIX   0 
C3    1    0.811909    0.485282    0.485906    11.00000    0.03234    0.02509 = 
         0.02330    0.00119    0.00874    0.00241 
AFIX  23 
H3A   2    0.897333    0.467447    0.533786    11.00000   -1.20000 
H3B   2    0.784195    0.423334    0.423418    11.00000   -1.20000 
AFIX   0 
C4    1    0.808896    0.602437    0.420732    11.00000    0.03301    0.02842 = 
         0.02598    0.00426    0.00836    0.00019 
AFIX  23 
H4A   2    0.863883    0.599248    0.364148    11.00000   -1.20000 
H4B   2    0.723953    0.617692    0.369876    11.00000   -1.20000 
AFIX   0 
C5    1    0.849570    0.701321    0.512555    11.00000    0.03034    0.02799 = 
         0.03248    0.00351    0.00701   -0.00600 
AFIX  23 
H5A   2    0.844784    0.775217    0.466349    11.00000   -1.20000 
H5B   2    0.936690    0.689150    0.558969    11.00000   -1.20000 
AFIX   0 
C6    1    0.769498    0.710194    0.604761    11.00000    0.03409    0.02153 = 
         0.03337   -0.00326    0.00767   -0.00356 
AFIX  23 
H6A   2    0.808092    0.764349    0.672621    11.00000   -1.20000 
H6B   2    0.686916    0.740728    0.562028    11.00000   -1.20000 
AFIX   0 
C7    1    0.756841    0.593413    0.657137    11.00000    0.01963    0.02414 = 
         0.02604   -0.00264    0.00612    0.00042 
C8    1    0.841147    0.308377    0.674877    11.00000    0.02346    0.02068 = 
         0.02150    0.00269    0.00460   -0.00138 
C9    1    0.897327    0.145736    0.568073    11.00000    0.02939    0.02596 = 
         0.03018   -0.00220    0.00997    0.00482 
AFIX  23 
H9A   2    0.981230    0.169390    0.615259    11.00000   -1.20000 
H9B   2    0.897174    0.137195    0.479645    11.00000   -1.20000 
AFIX   0 
C10   1    0.864375    0.033704    0.616450    11.00000    0.06690    0.03047 = 
         0.08561    0.01748    0.04239    0.01669 
AFIX 137 
H10A  2    0.923876   -0.025818    0.607535    11.00000   -1.50000 
H10B  2    0.781314    0.010655    0.569398    11.00000   -1.50000 
H10C  2    0.866162    0.042248    0.704383    11.00000   -1.50000 
AFIX   0 
C11   1    0.614373    0.326567    0.656324    11.00000    0.02455    0.02521 = 
         0.02762    0.00425    0.00802    0.00288 
C12   1    0.519860    0.173788    0.742350    11.00000    0.02954    0.04238 = 
         0.04764    0.01457    0.01587   -0.00511 
AFIX  23 
H12A  2    0.443315    0.219779    0.712822    11.00000   -1.20000 
H12B  2    0.523676    0.145897    0.827270    11.00000   -1.20000 
AFIX   0 
C13   1    0.517331    0.072998    0.658506    11.00000    0.04239    0.04099 = 
         0.07530    0.00385    0.02485   -0.00975 
AFIX 137 
H13A  2    0.446123    0.023825    0.658817    11.00000   -1.50000 
H13B  2    0.593488    0.027979    0.687518    11.00000   -1.50000 
H13C  2    0.510717    0.100767    0.573932    11.00000   -1.50000 
  
AFIX   0 
HKLF 4 
  
  
  
  
REM  d2207a_a.res in P2(1)/c 
REM wR2 = 0.085292, GooF = S = 1.10070, Restrained GooF = 1.10070 for all data 
REM R1 = 0.034316 for 2163 Fo > 4sig(Fo) and 0.038148 for all 2373 data 
REM 174 parameters refined using 0 restraints 
  
END 
  
WGHT      0.0327      0.5506 
  
REM Instructions for potential hydrogen bonds 
EQIV $1 -x+1, -y+1, -z+1 
HTAB C2 O4_$1 
HTAB C6 O4_$1 
EQIV $2 x, -y+1/2, z-1/2 
HTAB C9 O1_$2 
EQIV $3 -x+1, y-1/2, -z+3/2 
HTAB C13 O1_$3 
  
REM Highest difference peak  0.242,  deepest hole -0.181,  1-sigma level  0.037 
Q1    1   0.7339  0.4330  0.6175  11.00000  0.05    0.24 
Q2    1   0.6838  0.3601  0.6603  11.00000  0.05    0.21 
Q3    1   0.7854  0.3542  0.6647  11.00000  0.05    0.21 
Q4    1   0.7437  0.5450  0.6096  11.00000  0.05    0.20 
Q5    1   0.7685  0.4845  0.5396  11.00000  0.05    0.19 
Q6    1   0.7992  0.0189  0.6669  11.00000  0.05    0.15 
Q7    1   0.8244  0.6553  0.4616  11.00000  0.05    0.15 
Q8    1   0.7418  0.4148  0.7125  11.00000  0.05    0.14 
Q9    1   0.7706  0.6419  0.6281  11.00000  0.05    0.14 
Q10   1   0.7668  0.0206  0.5034  11.00000  0.05    0.14 
Q11   1   0.8472  0.1520  0.4737  11.00000  0.05    0.12 
Q12   1   0.9824  0.2027  0.5824  11.00000  0.05    0.12 
Q13   1   0.4210 -0.0027  0.8044  11.00000  0.05    0.11 
Q14   1   0.8005  0.7019  0.5487  11.00000  0.05    0.11 
Q15   1   0.7549  0.4213  0.9214  11.00000  0.05    0.11 
Q16   1   0.4410  0.0175  0.8538  11.00000  0.05    0.10 
Q17   1   0.7575  0.7883  0.6621  11.00000  0.05    0.10 
Q18   1   0.4581  0.2322  0.7497  11.00000  0.05    0.10 
Q19   1   0.5580  0.1826  0.8606  11.00000  0.05    0.10 
Q20   1   0.4621  0.2547  0.5479  11.00000  0.05    0.10 
;
_shelx_res_checksum              52102

_shelx_hkl_file                  
; 
   0   0   1    0.30    0.70 
   0   0  -1    1.30    0.80 
   0   0  -1    2.40    0.50 
   0   0  -1    0.50    0.40 
   0   0   1    0.70    1.20 
   0   0   3    0.30    2.60 
   0   0  -3    0.00    1.40 
   0   0   3    0.70    3.00 
   0   0  -3    2.00    1.50 
   0   0  -4  370.16   17.40 
   0   0  -4  378.96   17.20 
   0   0   4  384.16   19.80 
   0   0  -5    3.80    3.50 
   0   0  -5   -3.40    2.90 
   0   0   6 4270.47  168.28 
   0   0   6 3757.92  168.38 
   0   0   6 4125.39  169.28 
   0   0   6 3880.51  169.28 
   0   0   6 3697.93  168.78 
   0   0   6 4023.40  169.48 
   0   0  -6 3847.01  168.58 
   0   0  -6 3668.03  169.08 
   0   0   6 3774.72  168.38 
   0   0   6 3907.11  168.38 
   0   0   6 3635.84  168.28 
   0   0   7   -2.50    5.10 
   0   0   7   -0.40    4.50 
   0   0  -7    0.30    6.80 
   0   0   7    5.60    6.30 
   0   0   7    3.50    4.70 
   0   0  -7    5.10    4.10 
   0   0   7   -0.70    3.30 
   0   0   7    4.20    3.70 
   0   0   7    0.20    4.20 
   0   0   7   -0.10    3.60 
   0   0   7    3.40    2.90 
   0   0   7   -2.60    3.50 
   0   0  -8   21.50    4.30 
   0   0   8    7.70    5.00 
   0   0  -8    9.80    4.80 
   0   0   8   12.90    6.00 
   0   0   8    9.60    3.30 
   0   0   8   12.80    5.30 
   0   0   8   10.60    6.00 
   0   0   8   13.20    5.60 
   0   0   8   12.00    4.30 
   0   0   8   10.10    3.80 
   0   0   9    0.00    4.20 
   0   0  -9   -4.50    4.50 
   0   0   9   -0.70    5.90 
   0   0   9   -3.50    4.00 
   0   0   9   -3.40    4.40 
   0   0   9   -1.90    6.00 
   0   0   9    3.30    5.90 
   0   0  -9   10.50    5.20 
   0   0   9    2.30    5.50 
   0   0  10  138.89    9.20 
   0   0  10  117.59   10.40 
   0   0 -10  111.99    8.90 
   0   0  10  116.29   11.20 
   0   0  10  123.09    9.20 
   0   0  10  134.99    9.60 
   0   0  10  127.19   11.40 
   0   0 -10  137.59   25.40 
   0   0  10  121.29   10.30 
   0   0  10  117.29   11.50 
   0   0  11    0.40    6.10 
   0   0 -11   -0.70    3.60 
   0   0  11   -4.70    4.90 
   0   0  11    3.40    5.00 
   0   0  11   -0.30    4.80 
   0   0 -11   -9.30   22.60 
   0   0  11    0.30    6.80 
   0   0  11    4.00    7.00 
   0   0  11    5.80    8.30 
   0   0 -12 1993.70   88.89 
   0   0  12 2008.10   88.99 
   0   0  12 2010.80   88.89 
   0   0  12 2028.70   90.19 
   0   0 -12 2081.49   88.59 
   0   1   0    0.30    1.60 
   0   1   0    0.10    0.60 
   0   1   3 2058.29   97.59 
   0   1  -3 2139.59   96.59 
   0   1  -3 2315.97   96.59 
   0  -1   3 2321.67   97.19 
   0  -1  -3 2228.78   96.39 
   0  -1  -3 2233.38   96.19 
   0   1  -4  228.38   10.30 
   0   1   4  191.18   12.20 
   0   1  -4  219.78   10.60 
   0  -1   4  188.78   12.00 
   0  -1  -4  208.58    9.80 
   0   1   5  535.05   24.20 
   0   1  -5  524.95   24.40 
   0   1   5  500.75   26.90 
   0   1   5  561.54   25.00 
   0   1   5  499.15   24.10 
   0   1  -5  532.15   25.20 
   0   1   5  540.05   23.90 
   0  -1   5  570.04   23.90 
   0  -1  -5  529.35   24.50 
   0  -1  -5  512.55   23.90 
   0   1   6  298.17   14.70 
   0   1   6  313.87   16.00 
   0   1   6  293.17   14.30 
   0   1   6  299.67   15.60 
   0   1  -6  301.57   15.50 
   0   1   6  285.87   14.20 
   0   1   6  298.07   14.40 
   0   1   6  284.87   15.20 
   0   1   6  313.17   16.10 
   0  -1   6  310.17   15.80 
   0  -1  -6  282.37   14.90 
   0  -1   6  302.87   15.30 
   0  -1  -6  294.27   16.10 
   0  -1   6  307.47   14.60 
   0  -1   6  298.67   14.50 
   0  -1   6  285.97   14.30 
   0  -1   6  302.67   15.60 
   0  -1   6  280.97   17.80 
   0  -1   6  291.37   14.70 
   0   1   7  873.11   38.10 
   0   1   7  844.32   39.00 
   0   1  -7  807.32   37.00 
   0   1   7  864.81   39.50 
   0   1   7  811.12   38.90 
   0   1   7  784.42   37.90 
   0   1  -7  830.52   37.20 
   0   1   7  803.62   37.90 
   0   1   7  860.31   37.40 
   0   1  -7  798.92   38.50 
   0   1   7  923.91   38.20 
   0   1   7  828.22   37.60 
   0  -1   7  852.01   38.80 
   0  -1   7  805.82   37.40 
   0  -1   7  825.32   37.60 
   0  -1   7  851.91   38.10 
   0  -1   7  836.82   38.50 
   0  -1   7  796.62   38.60 
   0  -1   7  849.12   38.90 
   0  -1  -7  815.22   37.30 
   0  -1   7  844.02   38.00 
   0   1   8  190.48   12.00 
   0   1  -8  228.28   10.70 
   0   1   8  189.88   13.10 
   0   1   8  169.58   11.00 
   0   1   8  185.78   10.30 
   0   1   8  187.68   11.20 
   0   1   8  190.48   10.70 
   0   1  -8  187.78   11.10 
   0   1   8  190.98   12.90 
   0   1   8  197.88   10.80 
   0   1   8  179.88   12.30 
   0  -1   8  166.08   12.10 
   0  -1   8  194.08   12.40 
   0  -1   8  162.68   10.80 
   0  -1   8  199.58   12.60 
   0  -1   8  189.18   10.80 
   0  -1   8  183.68   12.60 
   0  -1  -8  182.18   11.00 
   0  -1   8  184.28   10.70 
   0  -1   8  197.88   10.60 
   0   1  -9  841.02   39.60 
   0   1   9  849.81   41.50 
   0   1   9  868.71   40.10 
   0   1   9  890.41   40.10 
   0   1   9  996.50   41.30 
   0   1   9  878.31   45.30 
   0   1   9  917.21   40.90 
   0   1   9  920.81   40.10 
   0   1  -9  772.52   39.60 
   0   1   9  902.51   42.00 
   0  -1   9  893.31   41.80 
   0  -1   9  921.11   40.10 
   0  -1   9  912.91   41.50 
   0  -1   9  910.81   40.90 
   0  -1   9  889.61   40.00 
   0  -1  -9  797.92   39.60 
   0  -1   9  919.91   40.00 
   0  -1   9  810.22   40.60 
   0   1  10  987.50   49.40 
   0   1  10 1061.19   48.50 
   0   1  10 1043.90   47.70 
   0   1  10 1063.19   47.80 
   0   1 -10 1016.10   47.40 
   0   1  10 1075.89   47.90 
   0   1  10 1056.99   49.40 
   0   1  10 1076.19   49.70 
   0   1  10 1045.60   48.20 
   0  -1  10 1147.69   47.80 
   0  -1  10 1033.30   47.60 
   0  -1 -10 1009.90   47.30 
   0  -1  10 1053.09   49.40 
   0  -1  10 1094.89   47.80 
   0  -1  10 1105.69   49.60 
   0  -1  10 1051.69   49.50 
   0  -1  10 1094.29   48.60 
   0   1  11  608.04   28.00 
   0   1  11  641.44   30.10 
   0   1  11  618.64   29.90 
   0   1  11  552.34   27.80 
   0   1  11  596.34   30.10 
   0   1  11  588.14   28.90 
   0   1  11  558.04   28.80 
   0   1 -11  598.64   27.30 
   0   1  11  614.34   28.10 
   0  -1  11  595.14   28.00 
   0  -1  11  623.24   28.10 
   0  -1  11  579.94   29.80 
   0  -1  11  610.64   29.90 
   0  -1  11  577.54   28.70 
   0  -1  11  577.44   28.00 
   0   1  12  270.37   14.50 
   0   1  12  275.87   14.70 
   0   1 -12  284.07   14.50 
   0   1  12  263.47   16.90 
   0   1 -12  211.28   44.70 
   0   1  12  275.17   16.80 
   0   1 -12  285.67   13.90 
   0   1  12  274.17   16.20 
   0  -1  12  256.07   17.20 
   0  -1 -12  277.17   13.60 
   0  -1  12  280.77   14.40 
   0  -1  12  276.07   15.20 
   0  -1  12  272.37   14.80 
   0  -1  12  292.67   14.60 
   0   2   0 1601.84   70.39 
   0  -2   0 1643.64   70.59 
   0  -2   0 1611.54   71.09 
   0   2   1  101.99    4.50 
   0   2  -1   98.69    4.90 
   0   2   1   82.39    6.90 
   0  -2   1   96.19    5.00 
   0  -2  -1   77.79    5.00 
   0   2   2  548.45   26.40 
   0   2  -2  590.84   25.20 
   0   2   2  550.34   25.60 
   0  -2   2  530.45   25.20 
   0  -2  -2  559.64   25.10 
   0  -2   2  602.24   26.10 
   0   2   3    1.60    3.30 
   0   2  -3    1.50    2.00 
   0  -2  -3    1.20    1.00 
   0  -2  -3    1.70    2.00 
   0  -2   3    0.80    3.20 
   0   2   4  557.14   28.00 
   0   2  -4  557.14   27.00 
   0   2  -4  624.14   26.60 
   0  -2  -4  602.64   26.50 
   0  -2   4  599.04   28.00 
   0  -2  -4  560.94   25.60 
   0   2   5   46.90    7.60 
   0   2   5   59.99    4.20 
   0   2   5   50.39    5.50 
   0   2  -5   43.70    7.80 
   0   2   5   53.59    4.70 
   0   2   5   38.40    6.00 
   0   2   5   47.20    3.90 
   0   2  -5   46.00    4.90 
   0   2   5   53.89    4.10 
   0   2   5   48.40    6.20 
   0  -2   5   63.39    4.10 
   0  -2   5   51.39    4.50 
   0  -2  -5   45.20    3.60 
   0  -2   5   26.90    7.90 
   0  -2   5   67.59    6.10 
   0  -2  -5   47.10    5.20 
   0   2   6 2292.57   94.59 
   0   2   6 2114.49   94.39 
   0   2  -6 2137.49   94.09 
   0   2   6 2348.17   94.79 
   0   2   6 2168.38   95.69
[truncated: 3,755,509 more chars]
